# Supplementary material for: Risk-stratification of febrile African children at risk of sepsis using sTREM-1 as basis for a rapid triage test
Source: Nat Commun. 2021 Nov 25;12:6832. doi: 10.1038/s41467-021-27215-6 (PMC8617180; doi:10.1038/s41467-021-27215-6)
Supplement: Supplementary file 4 — Source Data [file 41467_2021_27215_MOESM4_ESM.xlsx]

## Sheet: MM_Biomarker data
NEWid	Outcome	LengthOfFollowUp	LODS	Malaria	chi3l1_l	vcam_l	icam_l	stnfr1_l	il6_l	il8_l	ip10_l	ang1_l	ang2_l	sflt_l	granzymeb_l	trem1_l_new	crp	pct
1	Death	2	3	0	80532.3	8800000	1800000	19958.8	10.0108	21.8381	51.8891	5592.35	11520.2	564.174	20	368.664	40.5129	24432.1
2	Discharge	4	0	0	11000	2300000	767554	5075.45	5	13.0935	807.001	1280.88	6455.34	268.138	320.501	136.356
3	Discharge	4	0	0	38028.3	1400000	248794	3606.05	5	14.7209	97.2134	7249.2	2204.96	50	20	122.671	43.9892	139.664
4	Discharge	1	1	1	96235.4	9800000	1100000	25213.5	751.977	20.1529	816.469	311.966	8877.75	917.558	580.995	328.609	155.449	8083.31
5	Discharge	4	1	0	65470.9	875620	25000	1500	36.2554	2.5	822.924	2200.95	6014.41	221.71	20	221.746
6	Discharge	13	0	0	113447	5500000	1000000	11135.6	15.9799	57.8374	121.206	14958.8	5650.28	268.138	20	155.423
7	Discharge	4	0	0	24576.8	2200000	1000000	7878.3	36.2073	10.1915	329.087	39375	9197.46	258.75	147.962	316.64	11.8839	29.1956
8	Discharge	4	0	1	59786.5	2200000	25000	9519.73	5	2.5	204.167	4806.03	4748.89	50	20	193.386
9	Discharge	3	3	1	82930.7	2500000	1500000	73709.9	15000	2350.24	1105.5	800.771	16745	1909.39	150.668	729.19
10	Abscondment	0.0001	1	0				1288.49					6376.54	50		128.216
11	Abscondment	1	0	0				1410.61					4141.25	366.527		50.059
12	Abscondment	3	2	1				2081.67					8161.06	659.373		214.888
13	Abscondment	0.0001	3	1				6106.94					7317.18	2907.32		320.62
14	Discharge	2	0	1	39581.6	9500000	992474	33998	321.582	13.608	326.073	3137.13	7313.78	692.629	81.2779	437.836
15	Abscondment	2	0	0				2716.48					5167.63	317.446		142.505
16	Abscondment	2	0	0				2869.19					6047.03	50		175.41
17	Discharge	7	0	0	146503	1900000	1600000	16570.9	4029.72	2.5	409.44	9826.76	8405.27	50	20	573.898
18	Discharge	2	0	1	11000	1500000	513566	5528.38	5	2.5	185.123	2524.36	2958.83	221.71	20	235.899
19	Discharge	3	0	1	53443.9	8000000	488864	17359.3	130.799	8.44714	1130.95	476.581	9036.09	887.995	352.981	226.466
20	Discharge	2	0	1	98783.1	4300000	538015	7923.52	5	2.5	169.016	2336.44	11124.6	258.888	139.894	245.326
21	Discharge	1	0	1	27602.7	2200000	6400000	4625.41	5	2.5	83.2597	3826.55	9247.73	50	20	122.007
22	Discharge	2	1	1	31667.8	16000000	1600000	27920.6	238.357	13.608	1834.38	1067.16	8891.77	1874.24	376.124	447.214
23	Discharge	5	0	0	47985.4	1500000	632530	10522.5	5	5.35294	52.4337	11247.2	2962.75	314.556	20	527.037	7.8	27.43
24	Discharge	2	0	1	11000	4800000	744106	11422.6	139.567	15.4063	401.881	3658.92	4587.82	495.705	157.381	334.651
25	Discharge	1	0	1	40907.7	2200000	252873	5346.88	5	12.5788	171.146	3308.45	4039.76	231.033	94.6914	131.578
26	Abscondment	3	1	0				3268.89					6572.28	608.512		231.632
27	Discharge	1	0	1	415714	2400000	704948	9708.87	5	12.5788	80.3951	5730.88	10533.1	441.576	20	188.651
28	Discharge	5	1	1	38907.4	1500000	657010	13882.3	27.42	2.5	96.8625	155.06	12043.7	359.884	20	231.183
29	Discharge	4	0	1	37534.9	13000000	1400000	19640.2	452.159	27.4154	5000	1456.34	10171.1	808.21	2043.09	240.613
30	Discharge	4	0	1	1200000	18000000	6000000	69275	1154	55.0952	387.914	1795.17	26435.1	1070.52	147.299	547.576	221.805	34762.7
31	Discharge	6	1	0	657691	14000000	888937	14417.2	249.113	2.5	161.989	1483.46	21328	286.592	20	550.42
32	Discharge	5	1	1	301752	9000000	1700000	57271	1175.95	31.9943	1692.88	611.472	16840.3	2590.76	292.248	625.591
33	Abscondment	2	1	0				10765.5					15890.8	821.866		452.783
34	Discharge	3	0	0	38907.4	2800000	626882	17952.3	5	13.608	412.893	2330.56	30930.2	1258.75	81.9909	517.567
35	Discharge	3	0	0	70074.9	17000000	276540	9194.35	11.9065	13.8922	5000	1498.19	4414.98	411.806	697.391	233.494	21.7632	69.6288
36	Discharge	3	1	0	104880	878719	699200	5984.02	5	2.5	430.052	14746.8	6149.96	50	20	273.574
37	Discharge	3	1	0	978733	2400000	4000000	14271.2	969.294	11.5482	501.944	2389.36	9987.39	50	20	428.458
38	Discharge	3	0	0	28446.4	4000000	647001	7923.52	5	15.1496	1323.62	19962	8388.12	277.372	20	183.913
39	Death	0.0001	3	0	3000000	45000000	4500000	85936.5	15000	4837.19	5000	599.813	151000	6489.99	204.589	1585.27	302.096	108442
40	Discharge	2	0	0	47985.4	1600000	788083	6037.99	5	2.5	127.936	1430.85	13013	50	20	198.226	29.685	3501.16
41	Discharge	1	0	1	11000	972519	230156	7644.11	145.207	426.604	49.8026	8767.75	2539.58	50	176.115	329.957
42	Discharge	3	3	0	43477.9	3100000	375897	11040.1	78.2556	2.5	66.5296	560.357	16335.5	1707.29	20	344.037
43	Discharge	3	0	0	324590	12000000	630245	28841.8	163.396	18.2259	1946.3	1036.43	11412.8	1663.35	486.783	503.492
44	Discharge	1	2	0	189589	14000000	25000	11710.2	50.7077	0.1	137.274	265.213	18548.6	648.044	20	245.326
45	Abscondment	4	2	1				12050.3					11628.7	4303.02		461.561
46	Abscondment	4	0	1				1405.85					4749.08	173.119		273.788
47	Discharge	2	0	1	113781	17000000	944859	31979.6	208.052	68.452	2230.02	1347.59	12877.9	2014.83	616.584	301.78
48	Discharge	1	0	0	11000	6300000	304932	7737.17	33.7348	2.5	391.625	1036.43	3795.02	50	20	193.386
49	Discharge	2	3	1	919966	14000000	2500000	21890.5	112.024	62.893	263.038	2688.29	26613	4754.13	20	1691.46
50	Abscondment	1	2	1				4691.43					5242.14	374.746		273.788
51	Discharge	2	0	0	11000	1600000	719685	4535.77	5	7.92863	163.98	8335	3854.03	50	73.3717	62.25
52	Discharge	4	0	1	77903.6	5300000	1300000	14709.6	120.158	58.8487	866.653	1171.27	5805.52	976.471	99.5723	503.492
53	Abscondment	4	2	1				4049.22					22311.6	3120.63		448.399
54	Discharge	1	0	1	33198.8	7800000	1400000	14222.5	101.392	231.813	341.543	3918.96	25693.7	414.419	20	428.458
55	Discharge	3	2	1	11000	2100000	1000000	9236.53	21.715	0.1	87.3299	693.925	15443	423.479	20	174.429
56	Discharge	3	0	1	35048.9	5300000	749780	14514.6	21.0794	84.6166	363.37	19377.8	7348.81	341.63	80.5639	339.344
57	Discharge	4	0	0	35411.1	5600000	3000000	14319.9	52.589	31.9943	563.377	10535.6	6953.1	221.71	20	174.429
58	Discharge	5	2	0	39581.6	4700000	700022	9566.99	30.5801	26.3966	5000	3308.45	6477.7	323.333	645.711	301.78
59	Discharge	3	2	0	108360	7000000	492409	10849.2	43.803	25.8871	278.385	4339.91	7120.62	513.7	20	97.9737
60	Discharge	2	0	0	11000	823914	681895	4178.51	5	18.2259	64.0385	6948.17	3371.84	240.336	20	131.578
61	Discharge	3	0	1	11000	1700000	302967	9425.26	5	16.176	175.318	28867.3	6050.61	258.888	150.668	250.037
62	Discharge	6	0	1	19986.8	1900000	867439	9304.59	5	5.35294	87.4229	2502.16	5611.63	237.753	20	170.961	62.9318	8252.05
63	Discharge	5	0	0	59018.6	4600000	492409	4625.41	5	131.369	1238.83	8257.17	2346.51	50	280.18	102.794
64	Discharge	3	2	0	11000	832196	849672	1500	5	8.96513	65.0002	10896.7	4262.48	258.888	20	112.413
65	Discharge	12	0	0	39581.6	11000000	275157	1500	18.5334	61.3766	1928.38	4328.39	3457.25	414.419	129.068	131.578
66	Discharge	3	0	0	11000	13000000	204803	4535.77	21.0794	11.5482	286.157	881.838	7879.82	772.693	20	169.683
67	Discharge	7	0	0	11000	23000000	557923	7180.08	5	29.7059	1310.91	7494.27	8216.36	531.672	583.359	122.007
68	Missing chart	2	0	1				1808.09					1406.27	50		20
69	Discharge	9	1	0	11000	3400000	973332	18348.5	235.827	17.7138	229.709	8848.61	3417.11	441.576	153.355	663.228
70	Discharge	2	1	0	54534.7	5100000	859129	13155.3	670.073	0.1	62.8784	869.399	7853.84	50	66.067	395.635
71	Discharge	6	0	1	81277.8	5300000	1100000	17063.3	34.3652	2.5	424.079	553.945	5161.27	567.557	84.8344	691.481
72	Discharge	3	1	1	24960.7	2500000	532797	17655.6	190.418	1924.31	73.4683	8087.17	2248.8	1047.15	20	555.115
73	Discharge	5	0	0	39581.6	1900000	958733	10087.9	164.024	467.546	181.285	44898.1	10711.4	277.372	20	183.913
74	Discharge	3	0	0	24037.9	1600000	434085	11998.2	5	80.5759	54.3448	17451.4	15179.3	332.487	20	339.344
75	Discharge	5	1	1	11000	5200000	1000000	13736.7	293.223	81.081	1422.01	987.13	6900.06	1002.98	409.008	207.576
76	Discharge	3	0	1	94326.5	3100000	1800000	9993.08	5	15.1496	231.764	3901.64	6660.53	202.998	20	126.795
77	Death	0.0001	3	0	287361	2900000	374292	60317.3	10.9561	6.14948	58.4213	40	20260.4	474.174	161.194	1296.06	47.0382	1100000
78	Discharge	2	0	1	11000	6600000	906099	17458	41.2892	15.6629	430.938	2471.57	5392.92	450.614	108.568	395.635
79	Discharge	6	0	1	53443.9	4500000	890500	14904.8	15.9799	2.5	1238.12	624.204	14847.3	781.576	155.369	329.957
80	Missing chart		0	0				1529.68					5051.94	50		65.9618
81	Discharge	4	0	0	54534.7	2900000	800451	6350.35	21.0794	2.5	641.912	7071.71	8138.89	249.621	173.443	188.651
82	Discharge	6	0	0	48638.9	36000000	937300	10911.9	17.6977	9.5799	3073.65	2560.78	9229.83	785.753	466.373	62.25	31.4503	9834.88
83	Abscondment	6	2	0				3375.6					22404.5	916.823		136.373
84	Discharge	5	0	0	26741.4	5100000	149552	5892.68	26.7873	10.5162	331.882	7433.88	6495.57	387.192	334.008	141.129
85	Discharge	2	0	1	24037.9	1500000	1300000	5710.32	5	25.3774	110.647	7034.36	5457.46	50	20	179.173
86	Discharge	5	0	1	1000000	1100000	460302	6075.45	77.6302	10.5162	42.2562	12095.9	6895.63	268.138	20	489.42
87	Discharge	7	0	0	38225.3	14000000	167652	5984.02	23.6194	85.1217	3388.88	719.159	1894.13	585.472	139.894	131.578
88	Discharge	3	0	0	54858.6	3500000	744534	7769.22	5	2.5	282.824	3465.46	13080.4	195.598	20	190.42	35.7715	3456.81
89	Discharge	4	2	0	365583	2000000	460302	11040.1	405.617	9.99965	420.838	4161.27	7340.06	432.532	20	428.458
90	Discharge	2	0	1	29555.1	3200000	829333	7769.22	5	7.35259	76.9067	5496.45	14397.8	265.739	20	198.226	17.1932	13.7
91	Discharge	4	0	0	64012.8	846163	25000	6167.03	104.831	8.18789	19.4226	49603.4	5576.95	50	20	250.037
92	Discharge	2	0	0	66412.4	3200000	398270	9425.3	27.1036	2.5	161.49	6517.4	5531	258.888	20	138.743
93	Discharge	3	0	0	11000	676012	644277	9746.35	5	29.9145	46.7305	21553.8	4558.29	251.756	20	340.601	7.8	6374.67
94	Discharge	2	0	0	11000	3600000	25000	7225.31	5	39.3862	380.615	4209.54	20703.3	335.43	118.554	178.735	41.5577	10957
95	Discharge	3	0	0	24037.9	5300000	379647	7923.52	221.298	2.5	137.59	1280.88	14454.5	221.71	20	188.651
96	Discharge	3	0	0	11000	2900000	431350	1500	5	2.5	93.9853	32808	4983.96	50	63.8487	95.5597
97	Discharge	4	1	0	48922.8	1900000	438629	21338.8	1212.8	197.612	267.987	693.925	11937.4	1452.36	20	386.256
98	Discharge	4	0	0	11000	2600000	179043	4653.78	61.6583	15.136	417.447	1907.07	2418.58	50	20	159.323	42.6806	17.4995
99	Discharge	7	0	1	11000	5500000	457012	12647	99.7214	80.8097	1895.21	2778.52	6082.68	453.393	456.014	288.798	32.7481	3047.36
100	Death	1	3	0	23491.4	1900000	269655	6145.36	5	11.8301	220.546	427.691	59575.3	1161.11	20	376.704	26.4186	13.7
101	Abscondment	8	2	1				6374.78					2362.7	1613.16		391.714
102	Discharge	2	0	1	68773.2	4900000	357974	17902.8	483.978	36.3119	1084.82	611.47	7230.47	612.31	89.777	200.483
103	Discharge	2	0	0	88841.1	2100000	122485	8644.44	56.9236	8.15954	139.292	3390.03	11954.5	124.595	20	437.288	163.269	13.7
104	Discharge	7	1	0	49208.2	6100000	3100000	12769	40.0315	11.2903	47.5836	2041.39	12382.2	1254.35	0.2	213.482
105	Discharge	2	0	1	11000	3600000	410250	19789.8	41.2891	8.44714	482.467	7271.45	6988.36	484.445	457.091	292.382
106	Discharge	2	0	1	32819.1	4100000	1300000	8320.62	5	2.5	246.919	9576.05	4497.35	414.384	127.028	383.911
107	Discharge	3	3	0	163667	2800000	1400000	34013.9	713.092	125.975	105.346	6033.1	14576.7	202.641	51.9056	597.079	37.3146	13.7
108	Discharge	2	1	1	258622	4500000	1200000	10944.6	92.6377	24.3576	1249.65	4794.53	9065.77	1197.09	268.134	235.899
109	Discharge	6	0	0	48868.3	8100000	344348	12821.2	18.8155	29.9405	5000	5406.48	9375.42	564.145	436.065	202.726
110	Discharge	2	1	1	33873.3	7300000	1300000	20509.3	101.001	10.4029	525.249	732.321	10698.8	696.582	128.021	286.385
111	Discharge	2	0	0	11000	1100000	376761	5516.02	5	17.4982	129.453	13745.7	4310.64	50	20	157.208
112	Discharge	3	0	1	95358.9	14000000	332603	24306.6	328.134	413.437	5000	389.312	7617.54	1778.95	348.563	389.545
113	Discharge	6	2	0	11000	2100000	1100000	7987.6	16.3694	7.49406	200.173	7255.15	4669.85	379.089	95.0472	323.131
114	Discharge	6	3	0	11000	793990	379051	6221.92	5	2.5	163.883	5742.86	3778.51	50	20	99.7349
115	Abscondment	6	0	0				1029.77					1866.74	220.658		113.998
116	Discharge	5	0	1	640540	4200000	714514	9283.3	32.1915	2.5	717.163	5029.37	6404.19	291.149	228.276	255.862
117	Discharge	2	1	1	190038	4900000	960944	16247.2	148.208	2.5	936.666	2705.39	5616.56	1281.15	370.027	329.587
118	Discharge	5	3	1	1100000	4900000	1800000	102585	15000	4532.48	232.98	2877.38	20748.3	2304.85	192.732	1457.32
119	Discharge	2	0	1	61433.8	8000000	507178	27517.4	26.7317	11.8388	1043.95	892.902	9375.42	1050.55	76.887	389.545
120	Abscondment	7	1	0				1422.52					2612.41	515.914		189.905
121	Abscondment	5	0	1				11351.8					12427.6	3409.46		411.27
122	Discharge	5	0	1	11000	7300000	25000	10461.9	23.6921	10.4029	414.144	3526.91	8723.62	379.089	335.23	184.693
123	Discharge	2	0	0	232924	2000000	267363	15183.3	5	11.8388	93.429	915.119	5056.37	264.795	20	175.595
124	Missing chart	5	0	1				2845.78					4133.05	128.829		153.169
125	Discharge	5	0	0	104054	1400000	25000	11169.4	5	34.9414	44.7507	19847.7	9462.48	247.234	20	251.478
126	Discharge	5	0	0	11000	11000000	829268	10815.6	5	22.6038	143.828	9383.55	6700.52	396.693	20	207.205
127	Discharge	2	0	1	11000	9500000	1100000	18495.3	320.055	55.6322	1078.21	4178.56	7015	555.323	20	216.131
128	Discharge	4	1	1	58356.4	17000000	1700000	40420.2	1092.98	68.342	5000	884.176	19750.9	2072.88	1379.5	328.609	268.434	16699
129	Discharge	5	0	0	42528.5	7000000	528479	7869.84	32.1915	22.6038	5000	1941.08	4255.77	343.897	507.776	152.566
130	Abscondment	5	0	1				2387.25					4795.28	1284.25		200.295
131	Discharge	4	0	0	11000	1400000	508248	5045.53	23.0835	32.2173	68.4878	12140.5	4145.65	264.795	20	255.862
132	Discharge	4	0	0	93081.2	2100000	452988	19916.7	613.424	2.5	146.263	3083.12	5268.93	361.49	20	750.621
133	Discharge	6	1	1	46838.5	8800000	1400000	17785.1	20.0365	2.5	301.435	698.371	9074.68	661.247	20	202.726
134	Discharge	3	0	0	172718	1600000	1100000	26208.5	16.9815	19.8266	99.3446	866.928	10073.6	50	20	470.373
135	Abscondment	5	0	1				4967.11					14422.8	2045.63		171.279
136	Discharge	4	0	0	27909.2	2500000	208732	9990.39	5	80.1427	402.483	19394.4	10969.4	661.247	20	255.862
137	Abscondment	3	0	1				3054.75					9639.52	753.198		138.416
138	Discharge	1	0	1	11000	5500000	1000000	21695	371.794	78.3641	697.174	4543.68	3347.72	917.688	77.4908	216.131
139	Discharge	9	0	0	328982	3100000	825439	20035.2	21.8655	8.95553	2599.76	6841.8	17017.8	687.747	20	372.461
140	Discharge	4	0	0	64632.5	31000000	254893	11759.2	19.4262	10.8828	1628.17	4543.68	10774.9	608.27	230.195	198.236
141	Discharge	4	0	0	25628.4	6600000	203595	6037.99	5	16.8013	971.414	5000.88	6374.33	160.247	328.619	86.3579	7.8	29.1956
142	Discharge	2	0	1
143	Discharge	3	0	0	69926.5	13000000	404038	10933.5	112.48	68.5732	1113.88	10371.4	3923.86	291.149	255.261	264.612
144	Discharge	4	1	0	168811	4500000	1300000	21457.8	52.1379	2.5	499.605	357.43	13730.5	1077.14	131.709	495.831
145	Discharge	7	1	0	163110	11000000	1200000	20422.5	44.9402	81.2566	336.889	3320.19	5144.43	237.753	20	806.373	10.1814	166820
146	Discharge	3	0	0	88979.5	10000000	630226	13057.2	17.5932	24.9061	280.997	4181.94	7702.29	291.149	20	220.579
147	Discharge	4	0	1	80259.5	2700000	1500000	8694.25	76.8653	16.5625	39.2277	3785.32	6260.34	229.68	0.2	432.137
148	Discharge	7	1	0	11000	14000000	25000	8576.46	44.2893	69.464	2337.68	1316.17	3439.19	343.897	308.751	138.508
149	Abscondment	4	0	1				2675.3					6703.67	317.446		138.416
150	Discharge	3	1	0	139670	2600000	1100000	7442.57	16.2371	61.703	76.5759	22774.3	14447	432.604	20	178.735	7.8	13.7
151	Death	0.0001	3	0	127235	23000000	707246	22517.5	40.3023	24.8006	676.469	1200.35	50696.3	2857.59	163.833	564.045	60.008	48365
152	Discharge	3	2	1	45794.3	8600000	25000	50667.6	15000	1001.75	2782.74	1113.34	9327.01	3019.91	170.144	973.725
153	Discharge	5	0	0	165468	5700000	490123	6145.36	16.7231	55.5347	2495.75	8197.33	3268.38	286.682	645.979	280.865	67.6777	844.178
154	Discharge	2	0	0	29555.1	8100000	642322	7442.57	5	18.893	3359.77	1234.13	5670.83	390.997	888.211	74.9714	7.8	28.5007
155	Discharge	6	0	0	27909.2	4700000	441975	9047.66	38.8498	35.8477	1093.3	5356	4507.19	264.795	220.618	166.437
156	Discharge	6	2	0	64632.5	3500000	1200000	13057.2	485.282	2.5	419.416	811.059	12375.3	256.013	20	427.884
157	Discharge	6	1	0	67540.8	2500000	768257	12422.2	13.3408	6.95052	367.19	323.584	7976.28	146.029	20	245.3	36.0239	2953.57
158	Discharge	6	0	0
159	Discharge	6	0	0
160	Discharge	7	0	0	11000	3000000	392726	6574.95	5	89.0312	469.757	14775.1	5184.09	264.795	140.337	147.902
161	Abscondment	3	0	1				2243.79					2393.26	236.644		57.9387
162	Discharge	1	0	0	65411.2	3700000	466124	5516.02	32.7974	7.98298	47.2012	4543.68	10755.9	299.936	20	299.388
163	Discharge	4	3	0	74899	4500000	857859	14474.3	79.8808	61.8859	698.811	652.893	5109.65	440.723	140.337	703.77
164	Abscondment	1	0	1				4270.14					6951.06	908.166		342.06
165	Discharge	6	0	0	36530.1	3700000	638360	9872.52	5	8.47009	2101.71	10676.6	5056.37	387.89	277.31	273.337
166	Abscondment	1	0	1				4713.05					6747.47	770.332		156.861
167	Discharge	8	0	1	11000	3400000	913476	10579.8	44.8934	153.086	177.394	10446	6172.75	537.682	473.458	395.943
168	Discharge	3	0	1	43640.8	5400000	325510	11641.2	119.736	12.7906	5000	6448.68	8782.27	784.972	310.069	152.566
169	Discharge	3	0	0	121270	1400000	25000	9047.66	25.5165	120.575	1309.02	15246.8	2021.38	50	141.572	161.832
170	Discharge	4	0	1	33873.3	5700000	997810	11936.1	38.2451	35.8477	481.296	38189.1	9162.13	379.089	173.894	138.508
171	Abscondment	5	1	0				837.345					10612.8	753.198		61.8926
172	Discharge	5	0	0	27909.2	5300000	454086	9283.3	18.8155	62.5552	5000	18360.6	3744.83	273.578	830.559	152.566
173	Abscondment	4	2	1				10729.9					7595.78	1968.63		487.974
174	Discharge	3	3	1	1100000	6500000	953534	32345.8	4605.98	17.0307	934.27	743.61	35133.1	1512.09	20	943.513
175	Discharge	6	1	1	11000	9000000	541046	12647	13.8211	0.1	472.581	490.975	23863.8	432.604	245.282	261.08
176	Abscondment	2	3	0				4770.81					71735.3	13716.1		372.228
177	Discharge	5	2	0	32473.6	6200000	176617	7163.45	30.373	32.2173	2869.35	2157.95	3047.21	273.578	125.564	143.217
178	Discharge	4	0	1	94225.8	5000000	1300000	23712.7	38.2451	7.98298	590.229	766.145	5353.55	846.887	237.24	440.641
179	Discharge	8	3	0	66182	11000000	439764	17075.1	171.298	291.45	5000	9579.48	3699.84	714.254	139.103	440.641
180	Discharge	5	0	0	1300000	2100000	511455	5516.02	64.2019	2.5	75.8476	5500.7	11846.4	273.578	20	211.673
181	Discharge	3	0	1	106651	9600000	351351	14710.6	173.124	113.019	201.99	3805.69	19063.7	1236.77	20	249.283
182	Discharge	2	0	1	27909.2	5000000	800453	18021.8	273.623	25.3655	1266.73	1040.26	6332.33	520.044	157.682	189.22
183	Discharge	4	2	1
184	Discharge	2	2	0	54560.7	2300000	632262	7045.74	94.3604	2.5	56.7006	5689.06	16999.7	326.308	98.6918	255.862
185	Discharge	2	0	1	32473.6	6200000	381338	32763.8	644.494	12.3153	2455.09	1127.91	6074.61	842.464	536.062	247.087
186	Discharge	14	2	0	129175	4100000	1000000	11818.1	5	7.98298	516.616	3281.43	13425.5	229.68	260.432	338.184
187	Discharge	2	0	1	31381.4	8800000	1200000	24743.1	28.1061	2.5	2305.98	241.99	10501.9	453.393	697.391	155.45	15.9571	2363.62
188	Discharge	2	0	1	29500.1	2100000	938673	13883.8	5	13.7386	302.138	4800.15	5311.27	256.013	87.7711	211.673
189	Discharge	5	0	0	97038	2600000	694660	10697.7	422.647	2.5	97.0531	4015.99	10241.2	256.013	20	440.641
190	Discharge	3	0	0	11000	3000000	779173	11995.1	5	2.5	165.077	2345.82	6322.06	247.234	73.2661	216.131
191	Discharge	4	0	1	29555.1	6300000	638409	12759.4	21.6276	15.9677	542.734	7386.26	8013.88	265.739	98.7929	109.25	73.981	5067.02
192	Discharge	2	0	1	11000	3300000	691671	7398.89	18.2046	17.965	200.101	4698.95	5453.74	50	20	104.713
193	Discharge	2	0	1	51782.4	19000000	439764	23950.2	77.4684	17.965	2279.49	499.252	9375.42	1103.73	772.511	338.184
194	Discharge	6	0	0	77618.4	1600000	580902	10344	5	2.5	197.408	4388.27	4485.42	229.68	20	406.599
195	Discharge	2	0	1	26233.5	13000000	826397	22050.9	32.7974	2.5	419.627	1729.77	4831.54	608.27	548.87	338.184
196	Discharge	6	0	0	72803.3	4200000	831181	30973.3	5	2.5	95.9031	1040.26	17026.8	1361.05	80.5113	682.505
197	Abscondment	5	0	0				2301.53					18795	424.27		146.6
198	Discharge	6	0	0	11000	4700000	455183	10933.5	5	2.5	125.329	2206.75	9327.01	247.234	20	233.87
199	Discharge	4	0	0	45794.3	4400000	262392	8576.46	20.6464	17.965	2801.09	1623.51	5221.24	431.914	431.251	109.648
200	Discharge	2	0	1	30191.4	7100000	1300000	14031.8	53.3447	46.6696	754.757	1420.31	4788.51	317.516	987.346	229.448
201	Discharge	6	0	0	45261.6	10000000	190145	8988.76	1393.97	295.124	898.154	381.364	6544.95	383.49	20	273.334
202	Discharge	4	0	1	482482	4100000	329060	14415.3	46.4031	7.98298	258.309	2281.54	3456.23	392.292	215.53	451.263
203	Discharge	11	0	1	33173.4	2500000	1200000	18791.4	266.684	11.1221	5000	1003.58	2971.25	392.292	562.8	182.422
204	Discharge	4	0	0	59774.6	3200000	779159	16010.7	41.5703	11.1221	2354.1	6573	5229.05	383.49	20	233.866
205	Discharge	3	2	1	36530.1	8400000	25000	23000.3	62.9958	40.8189	588.13	614.795	5867.14	939.822	132.94	273.337
206	Discharge	6	0	0	322772	7300000	982180	17311.8	143.052	28.1142	5000	1423.89	3767.29	520.044	247.522	699.516
207	Discharge	5	0	1	46828.5	10000000	368627	26030.2	96.4731	2.5	2701.21	637.673	11075.9	1298.9	170.77	359.625
208	Discharge	4	0	1	32473.6	5900000	1100000	17370.9	6793.04	15.154	782.842	3024.89	4626.46	528.863	332.905	273.334
209	Discharge	4	2	0	33592.9	3600000	400356	6480.7	32.2915	6.76702	408.96	631.698	5258.17	283.817	20	423.671
210	Abscondment	2	0	0				1815.75					766.552	220.658		149.675
211	Discharge	3	0	1	11000	2000000	1400000	16831.8	5	6.76702	134.507	3675.85	4077.22	289.935	67.683	168.856
212	Abscondment	5	0	1				4422.72					2352.52	925.484		118.053
213	Discharge	3	0	1	11000	17000000	25000	17825.8	122.968	109.91	1114.44	3934.49	14527.1	419.168	6910.39	99.4789
214	Discharge	5	2	0	22408.6	2800000	635168	6752.04	296.758	8.82668	292.249	548.972	4579.89	357.459	80.1387	250.388
215	Discharge	3	0	1	44615.7	8000000	258105	10078.5	5	2.5	137.508	4248.76	13053.5	50	191.464	82.5577	15.258	8049.46
216	Discharge	4	0	1	144446	4800000	25000	12319.7	32.2915	24.9129	5000	2514.14	4673.71	326.717	909.705	311.041
217	Discharge	1	0	1	1400000	11000000	661324	14737.3	30.1556	40.6414	75.5192	1009.47	4692.43	198.581	86.9189	250.388
218	Abscondment	16	1	0				1374.94					6592.89	440.855		144.552
219	Discharge	2	0	1	22408.6	5400000	710794	12210	46.2979	17.0701	445.245	4255.46	5999.71	357.459	20	188.205
220	Abscondment	5	0	0				1636.02					2087.85	325.598		219.067
221	Discharge	5	0	0	11000	1300000	645254	5609.72	57.9737	44.3789	359.066	8119.72	4711	195.598	20	163.199	57.6914	6229.73
222	Discharge	4	3	0	157214	4000000	1100000	12484.3	83.1235	196.048	5000	5145.83	4636.22	437.735	309.917	352.369
223	Discharge	6	0	0	24752.2	7300000	25000	6317.99	45.7556	2.5	113.912	2368.18	18260.8	283.817	20	443.58
224	Discharge	1	2	1	11000	3600000	1600000	9365.03	26.9628	13.7715	1285.39	619.918	4343.97	296.056	324.632	84.1039
225	Discharge	1	0	1	28959	5200000	467477	11004.7	40.348	28.6327	1802.19	1346.87	4229.99	235.01	115.178	141.829
226	Discharge	4	1	0	11000	1700000	852687	7186.54	5	2.5	1039.98	1522.88	10356.9	180.431	20	80.261
227	Abscondment	15	1	0				2297.76					23555.7	1099.65		309.936
228	Discharge	3	0	0	24752.2	1000000	685088	8274.59	5	16.2453	42.8792	4981.45	4804.54	132.276	20	227.02
229	Discharge	2	0	0	24576.8	1500000	498334	4548.28	5	7.35259	89.5099	7380.54	3611.45	138.9	20	74.9714	42.9011	1527.76
230	Discharge	3	0	1	93408.9	4600000	1100000	17306.8	34.1703	6.54947	916.838	685.394	7797.38	488.025	78.4998	568.167	115.689	13.7
231	Abscondment	10	0	1				2514.11					17100.8	1693.79		175.41
232	Discharge	4	0	0	28959	4400000	1200000	11442.8	172.074	17.0701	206.386	3644.94	10415.7	192.526	94.8257	372.117
233	Discharge	6	0	0	11000	4800000	637358	9583.38	5	50.1916	501.323	7597.17	3583.62	165.343	111.782	91.7904
234	Discharge	5	0	0	99219.2	2200000	299378	9692.59	18.0011	8.41473	115.198	696.281	4999.75	174.392	20	266
235	Abscondment	6	0	0				1094.9					1864.2	50		101.869
236	Abscondment	14	0	1				1740.22					3099.85	301.179		124.146
237	Discharge	2	0	1	46452.4	9400000	370774	13747.3	31.757	17.8951	259.863	974.926	3238.17	437.735	68.8175	250.388
238	Discharge	2	0	1	98121.7	7100000	2000000	10457.7	26.9628	18.3076	1682.74	4622.24	5981.69	289.935	549.899	114.865
239	Discharge	4	0	0
240	Discharge	3	0	0	36134.1	1700000	296757	5776.08	13.32	15.4206	425.547	7365.33	5832.67	144.278	20	114.865
241	Discharge	4	3	1	117278	5100000	844500	55590	2409.92	189.998	2201.54	1534.21	12298.4	2518.61	208.273	511.602
242	Discharge	2	0	1	74552.3	1800000	875107	8274.59	5	8.41473	194.913	2547.81	2886.24	156.306	441.843	130.266
243	Discharge	2	2	0	55736.2	2200000	1100000	6752.04	29.0898	2.5	601.993	6019.62	4448.03	138.274	20	161.127
244	Discharge	2	0	1	81587.9	3900000	1000000	14242.1	20.0971	26.5658	445.119	2247.41	4353.45	247.188	20	103.324
245	Discharge	6	0	0	23604.6	3000000	781448	7730.25	5	24.4998	759.066	8759.01	3612.96	156.306	312.363	130.266
246	Discharge	6	0	0	86968.2	4300000	280911	8383.53	5	0.1	74.8265	590.415	10028.6	302.182	20	188.205
247	Discharge	3	0	0	30881.7	5100000	1800000	21481.2	67.0749	6.3551	370.132	387.239	10323.2	624.603	133.337	281.641
248	Discharge	4	1	1	175329	3600000	1200000	12210	38.1928	194.967	241.998	1963.36	5678.53	339.004	60.8623	130.266
249	Abscondment	6	2	0				3767.95					5810.32	541.08		454.976
250	Discharge	1	0	1	11000	1000000	317577	15067.6	64.8734	40.2267	1602.48	1754.76	4096.37	549.611	569.468	91.7904
251	Discharge	5	1	0	11000	529590	346951	1500	5	2.5	29.5082	6005.33	2146.97	50	20	254.288
252	Discharge	6	0	0	11000	6600000	248549	7947.91	140.572	23.2607	414.936	7690.07	5138.44	271.592	20	157.265
253	Discharge	2	1	0	166197	6600000	262149	11442.8	18.0011	100.206	2476.95	8876.58	2619.92	222.849	721.008	141.829
254	Discharge	2	0	0	668527	4500000	911513	10129.6	5	2.5	40.8164	876.739	2840.47	277.702	20	172.723
255	Discharge	6	0	0	93000.2	4800000	248794	7551.36	115.018	137.624	5000	10464.5	5700.39	328.475	349.339	316.64	54.2697	27.3752
256	Discharge	2	0	0	134014	5800000	1800000	36701	129.769	7.17894	1171.99	471.516	12488.5	816.474	149.304	459.539
257	Discharge	6	2	0	11000	1100000	236156	4910.67	5	9.65062	225.45	20431.8	2028.62	150.289	58.5823	172.723
258	Discharge	1	2	1	63903	13000000	790824	24483.4	98.7505	56.0164	2558.15	356.875	9087.88	549.611	834.991	172.723
259	Discharge	7	0	0	31806.7	6100000	25000	7403.95	19.5723	26.9791	878.878	9165.25	5578.45	274.647	280.763	172.723
260	Death	0.0001	3	0	277808	4200000	1800000	31498.4	11230	67.0119	57.2721	3772.94	3728.01	1828.26	75.6402	494.282	101.191	3763.08
261	Discharge	4	2	1	11000	12000000	822921	11661.9	24.3132	28.6327	773.365	6799.6	7636.9	156.306	753.263	62.25
262	Discharge	8	0	0	39308.9	4200000	25000	7512.69	5	39.3975	1222.82	15218.5	4499.91	165.343	1211.88	118.714
263	Discharge	4	0	0	74479.1	3100000	661823	9746.35	18.1862	38.3043	5000	6742.16	2320.9	188.547	480.926	213.871	37.6048	13.7
264	Discharge	34	0	0	1100000	20000000	1600000	56278.9	44.1305	34.8397	908	625.809	22755.4	959.045	135.613	1655.83
265	Discharge	3	0	1	11000	4200000	894212	16047.5	233.904	19.7325	945.199	2222.9	3419.23	726.86	324.62	518.835	108.352	10446.7
266	Discharge	3	1	1	99582.9	7800000	569745	36926.6	246.535	12.1229	305.332	690.424	9804.95	599.571	149.304	407.776
267	Discharge	2	0	1	11000	6900000	1100000	9365.03	22.2013	2.5	295.7	3760.15	4879.05	247.188	486.109	289.471
268	Discharge	4	1	0	93250.9	723814	702250	5992.75	5	2.5	69.6586	8465.75	4701.79	198.581	20	262.095
269	Discharge	4	3	1	98121.7	6600000	780405	51465.2	5068.55	935.265	2551.35	3622.47	12686.7	2248.01	792.41	475.526
270	Discharge	4	1	0	11000	2700000	240304	5451.3	5	12.1229	346.226	18002.1	4504.62	192.526	225.89	114.865
271	Discharge	3	1	0	88571.6	1400000	25000	9801.83	5	2.5	459.759	713.839	15475.2	216.775	97.0849	137.974
272	Discharge	2	0	1	29933.2	13000000	25000	17604.8	80.346	8.82668	815.198	3308.02	6273.63	456.326	153.881	234.802
273	Death	0.0001	2	1	167805	8200000	2000000	70163.8	5069.16	1377.63	3354.36	884.176	29222.7	4589.35	737.581	1382.77	440.131	21740.2
274	Death	1	1	0	557246	21000000	4300000	53452.1	15000	1437.03	5000	456.484	16254.7	1672.92	1356.6	425.131	265.325	43322.3
275	Discharge	2	0	1	251748	13000000	2100000	21370.2	112.236	8.41473	394.564	602.226	7641.25	493.575	112.914	264.047
276	Abscondment	5	0	0				2148.82					3467.91	374.746		144.552
277	Abscondment	4	0	0				1990.08					2439.11	244.661		20
278	Discharge	3	0	0	11000	2900000	307209	8819.52	5	2.5	418.303	3850.11	10658.9	216.775	20	246.489
279	Discharge	1	1	1	42285.2	2500000	304604	9474.2	278.967	73.5451	2016.99	26575.3	2794.56	138.274	100.474	137.974
280	Discharge	7	0	0	26924	2300000	613177	25374.9	18.5243	10.8866	216.924	625.809	6327.31	228.927	145.875	555.889
281	Discharge	3	0	0	22408.6	4600000	25000	4802.64	5	25.7393	934.947	3476.43	2619.92	50	190.785	62.25
282	Discharge	2	0	1	11000	2600000	525516	7730.25	25.3718	7.17894	207.901	1867.58	4353.45	357.459	92.5667	114.865
283	Discharge	1	0	1	29933.2	8800000	1200000	20371.8	641.787	20.3708	5000	1539.88	6237.81	630.865	3709.61	188.205
284	Transfer		2	0				1758.48					5911.01	331.85		76.957
285	Discharge	2	2	1	11000	4600000	935597	13417.6	40.8875	7.17894	394.812	3462.39	2071.8	180.431	605.59	130.266
286	Discharge	7	3	0	275794	15000000	1700000	20654.6	37.2285	105.541	5000	129.914	48985.5	2937.11	79.9231	899.945	109.457	15010
287	Abscondment	4	1	1				4815.7					13409.1	4066.73		198.214
288	Missing chart			0				1913.57					6225.75	422.873		137.296
289	Discharge	3	1	0	11000	1300000	832185	5667.78	5	9.23864	79.2379	3086.37	6013.23	342.078	20	227.02
290	Discharge	5	0	0	11000	3100000	755266	6209.54	5	12.9471	512.203	36032.6	5129.21	50	158.466	157.265
291	Discharge	5	0	0	56879.6	2700000	1100000	7947.91	5	2.5	229.075	2258.65	5805.51	174.392	20	180.461
292	Discharge	4	1	1	202265	16000000	2100000	18931.8	85.3484	39.8121	394.44	1534.21	43516.2	3466.57	20	531.706
293	Discharge	4	1	0	38528.9	7000000	972425	5505.44	17.7398	19.3391	5000	2309.2	6705.4	465.638	588.545	118.714
294	Discharge	3	2	1	38142.2	7300000	743658	52437.7	2117.32	676.354	2502.03	1003.72	15758.7	1478.24	345.333	423.672
295	Discharge	4	0	0	22368	10000000	1700000	19611.5	45.4575	5.75061	765.021	605.527	11388.8	785.753	153.262	217.79	231.763	16450.5
296	Discharge	4	0	0	175807	6700000	718250	5667.78	5	9.65062	1261.88	7035.89	4381.86	235.01	366.829	118.714
297	Discharge	3	1	0	55157.2	19000000	488558	10567	5	21.1963	5000	1003.72	3258.07	431.543	903.667	141.829
298	Discharge	2	0	1	11000	4600000	441362	19100.4	26.4321	2.5	257.54	323.283	3961.98	369.777	148.161	145.687
299	Discharge	2	0	1	204320	14000000	1900000	28501.7	19.5723	15.8329	469.9	5222.42	9181.58	712.462	20	192.079
300	Discharge	3	0	0	42280.1	2100000	787616	5830.24	5	2.5	1109.76	2522.55	5546.53	235.012	348.123	97.5567
301	Discharge	4	1	0	33555.3	6700000	778189	7077.93	5	18.5139	1229.7	8091.75	1854.17	133.775	934.067	99.4789
302	Discharge	4	1	1	51573.8	4800000	363291	9474.2	5	2.5	631.618	661.095	8385.68	204.641	120.844	114.865
303	Discharge	4	0	0	11000	1500000	736278	6697.76	5	2.5	61.2747	7513.22	6933.45	186.479	20	223.131
304	Discharge	4	1	1	11000	835272	157923	6101.13	5	9.23864	499.653	2817.11	5683.07	50	20	184.332
305	Discharge	3	1	1	25304.6	5300000	498964	24706.3	5	2.5	189.16	393.29	9857.66	509.125	20	238.697
306	Discharge	2	2	0	23604.6	5300000	402797	8928.58	294.382	56.8492	216.258	21299.1	9070.83	241.097	314.812	219.244
307	Discharge	2	1	0	34677.4	3700000	269338	6263.24	20.2352	8.6587	427.414	6788.89	7367.97	208.367	20	439.341
308	Death	0.0001	2	0	126575	2400000	3200000	56564.4	82.6929	30.3425	215.283	576.943	14675	4455.42	255.803	1510.64	230.001	15010
309	Discharge	3	0	0	78703.1	1700000	212581	6715.74	28.7301	39.3644	904.665	16558.7	4636.74	238.542	288.877	227.345
310	Discharge	2	0	1	34677.4	8100000	1200000	27135.3	29.3851	15.7944	655.439	3552.71	6452.94	635.958	235.616	325.655
311	Abscondment	6	0	1				1208.4					1321.64	301.179		105.906
312	Discharge	1	0	0	11000	3500000	269338	5470.34	5	2.5	449.537	1574.51	5946.69	50	20	98.8259
313	Discharge	6	2	1	11000	17000000	774610	19803	214.05	20.5787	2248.95	288.296	9615.47	1120.05	2408.12	689.162
314	Discharge	2	0	1	33317.3	9400000	231942	9648.9	38.5742	13.4095	284.417	1036.79	4876.69	231.001	421.93	406.058
315	Discharge	2	0	0	56160.4	2800000	1300000	12010.7	29.3851	20.5787	366.565	384.313	8140.53	208.367	116.05	144.282
316	Discharge	4	0	1	665537	4000000	746392	23161.5	376.202	2.5	642.456	325.362	10347.3	1105.19	600.35	664.969
317	Death	4	2	0	3000000	7900000	1400000	187281	2894.62	7500	1945.24	2772.94	15059.1	1098.38	61.0223	6100.02	423.512	67072.4
318	Discharge	1	0	1	11000	4800000	1400000	15153.2	35.9454	14.3628	1086.22	681.526	6619.53	170.59	245.914	171.818
319	Discharge	1	1	0	44303.6	18000000	1300000	11785.9	5	37.9139	5000	2845.97	10048.1	358.915	836.467	167.217
320	Discharge	1	1	1	30478.2	6900000	348166	14000.9	209.814	16.8013	1868.5	2560.78	11610.8	591.859	720.406	120.751	155.368	3812.18
321	Discharge	5	1	1	42068	16000000	2300000	21538.4	1834.85	175.07	2445.23	616.849	12044.6	1498.41	925.606	582.968
322	Discharge	2	0	0	234333	1900000	1300000	13021.4	326.08	8.18536	282.634	1512.11	9412.65	50	20	269.322
323	Transfer	7	2	0				2494.99					5892.5	347.826		514.732
324	Discharge	5	0	1	11000	1900000	1100000	15489.6	5	2.5	109.778	1407.87	5580.27	178.151	20	368.141
325	Discharge	2	1	0	28929.7	8500000	575876	7958.22	5	21.7774	1336.8	12993.3	5476.17	200.817	314.278	126.028
326	Abscondment	13	2	1				2698.45					9727.49	1143.45		250.551
327	Discharge	7	1	0	220930	3500000	470182	12347.7	76.2435	2.5	84.3825	295.724	21673.2	163.025	20	288.057
328	Discharge	7	0	0	11000	1000000	100	1500	5	11.5057	67.7738	3643.15	2180.77	50	20	62.25
329	Discharge	4	0	0	178020	8800000	1400000	17843	41.8635	14.3628	580.551	1843.79	17072.5	538.783	114.644	602.226
330	Transfer	5	0	0				3930.47					4721.76	401.352		299.45
331	Abscondment	4	1	0				4117.44					5949.24	1301.92		225.345
332	Death	1	3	0	377560	12000000	1500000	31378.9	34.1703	44.1613	189.129	6480.82	49134.7	827.349	20	776.786	288.546	11582.9
333	Discharge	4	2	1	31910	14000000	316976	17955.1	52.4118	55.8505	603.014	3740.18	7705.93	1172.04	1848.2	626.33
334	Abscondment	3	0	0				7524.55					25307.7	341.936		318.482
335	Discharge	3	1	0	11000	3800000	856479	24448.8	16.9798	2.5	799.87	3529.25	5336.61	253.615	93.6602	185.647
336	Abscondment	10	1	0				923.431					1377.32	260.739		173.344
337	Discharge	10	1	0	47493.8	11000000	738435	9761.49	20.2352	25.3788	482.955	5003.54	23215.8	553.743	188.931	377.608
338	Discharge	2	1	1	33317.3	2400000	776854	8296.66	25.4582	2.5	360.856	2005.25	7572.26	246.079	111.832	222.698
339	Discharge	10	1	0	42502.6	1700000	784313	17651.3	10.0108	23.1057	103.791	3918.39	8761.6	439.535	196.715	352.614	7.8	4118.82
340	Discharge	5	0	0	91562.6	2900000	2500000	29150.6	136.22	2.5	120.939	1705.91	20121	306.308	20	377.608
341	Discharge	3	0	0	185601	4300000	575876	8860.37	5	8.6587	71.0079	7217.01	14755.5	328.864	20	487.049
342	Discharge	7	1	0	11000	3100000	260138	6941.84	5	16.272	5000	13895.6	5986.44	279.973	334.556	116.934
343	Discharge	2	1	1	27340.9	2800000	812520	13470.4	5	2.5	139.694	5992.29	4600.49	321.347	75.6784	227.345
344	Discharge	3	0	0	11000	1200000	213257	5289.84	148.79	2.5	46.3563	1430.85	9003	160.247	20	237.426	56.392	68.1321
345	Discharge	12	1	0	11000	6700000	212581	18179.1	3134.01	156.813	2253.92	3337.97	8895.71	403.949	320.276	236.651
346	Death	1	3	0	1100000	13000000	3500000	170577	237.936	262.626	1418.6	1727.98	26855.9	2980.53	564.586	2840.48	101.682	85973
347	Discharge	3	2	0	210156	9200000	665711	12422.2	342.57	2.5	49.8794	6509.2	12576.8	286.682	20	537.3	275.926	697.933
348	Missing chart	2	0	0				2001.92					2046.85	216.089		101.356
349	Discharge	3	1	0	244381	5800000	124971	12347.7	28.7301	13.4095	722.026	4193.98	6430.65	366.424	302.305	208.775
350	Discharge	1	0	1	37274.2	7400000	1500000	33407.1	967.64	89.5038	5000	1219.41	17644.7	1112.62	574.295	534.929
351	Discharge	8	2	0	858467	38000000	1600000	27583.1	240.986	119.9	5000	9071.32	15887.7	2768.7	591.653	1122.05
352	Discharge	5	0	0	11000	5900000	25000	6376.4	140.902	2.5	96.1787	616.849	10688.9	276.209	20	144.282
353	Discharge	4	1	0	11000	1900000	212581	8409.43	33.3192	10.5555	207.869	6497.53	5336.61	147.886	72.9308	194.886
354	Abscondment	4	2	1				5868.98					3253.15	574.739		316.344
355	Discharge	2	0	0	77323.1	2100000	414718	5016.59	21.5394	2.5	1451.74	2343.67	3319.97	50	20	176.423
356	Discharge	4	2	0	299202	8800000	2400000	33519.2	133.545	35.0152	752.642	7592.17	31105.5	3313.32	247.388	1228.35
357	Discharge	3	2	0	30449.8	9800000	459770	9198.41	70.9376	57.3088	5000	3183.29	2771.62	223.459	505.373	208.775
358	Discharge	4	1	0	88490.2	3700000	871711	13582.7	837.303	2.5	129.579	332.754	12407.5	185.709	341.336	558.929
359	Discharge	3	1	0	30449.8	6800000	275420	8747.66	30.0403	45.1737	5000	10631.5	4995.59	283.737	1270.61	320.946
360	Transfer	1	1	1				7133.01					3900.86	896.911		175.99
361	Discharge	2	1	1	67025.8	5500000	1500000	39691	1140.7	143.351	2288.72	1495.39	10784.5	2333.06	236.085	249.241	134.006	5498.75
362	Discharge	8	2	0	46450.4	4600000	1000000	14255.9	1980.37	64.1207	202.749	55862.6	9422.81	837.356	70.1887	947.43
363	Abscondment	9	0	0				1595.02					6255.53	268.8		126.181
364	Discharge	3	0	1	38799.8	4400000	1200000	13435.7	87.8067	2.5	2142.96	556.914	8248.4	640.31	664.252	139.993	76.2834	3915.26
365	Abscondment	5	3	1				20753.9					12687.2	3074.19		765.145
366	Abscondment	5	1	1				10785.3					9313.61	1864.72		413.448
367	Discharge	4	0	0	11000	6200000	1000000	7958.22	5	22.497	1392.31	7709.49	7427.24	276.209	396.696	96.5702
368	Abscondment	8	0	0				7241.64					13752	2925.84		755.955
369	Discharge	2	0	1	54260	13000000	400080	11413.9	36.7177	10.6002	5000	433.454	4832.58	293.655	339.301	170.961	91.5782	17714.8
370	Discharge	3	0	1	33317.3	5700000	845551	27415.2	495.075	12.4571	1123.09	2859.49	3783.72	557.482	539.732	227.345
371	Death	2	1	0	115673	8100000	345973	11861.4	370.482	75.9007	439.938	3130.29	15295.7	265.739	20	276.903	220.067	5467.91
372	Discharge	2	0	1	74479.1	19000000	2200000	32694.6	3669.07	1934.84	5000	277.039	15701.8	1641.21	1022.57	951.354	246.415	49246.3
373	Discharge	1	0	0	11000	19000000	467586	21202.5	39.8895	13.886	683.994	2268.65	6464.08	986.237	499.148	236.651
374	Discharge	4	0	0	40912.9	5600000	25000	7958.22	5	16.7498	5000	659.997	5718.34	313.828	382.226	162.62
375	Discharge	2	2	1	187330	8800000	1900000	24224.9	577.5	455.25	5000	631.245	15896.7	1001.11	1585.98	834.965
376	Discharge	4	0	0	11000	4400000	2500000	7167.85	5	14.3628	197.059	7921.18	4110.15	163.025	70.1887	62.25
377	Discharge	2	0	1	196114	2800000	1800000	7442.57	15.2679	24.8006	1452.57	18404.6	4239.91	160.247	333.956	257.131	129.19	3603.15
378	Discharge	3	0	1	37274.2	15000000	260138	20642.8	357.226	14.8398	1993.02	2343.67	3910.05	963.919	821.719	262.308
379	Discharge	2	0	1	11000	8400000	1200000	30326.4	262.563	51.9644	373.63	3873.87	10168.1	1164.62	102.025	218.053
380	Discharge	3	3	1	105830	36000000	578321	19971	8405.96	600.459	684.251	2316.4	56356.9	2414.9	218.763	410.807
381	Discharge	2	3	1	11000	11000000	1300000	27247.3	936.405	99.2952	1019.49	4705.56	8360.95	770.281	432.673	530.133
382	Abscondment	3	0	0				4326.5					6059.9	2200.14		173.344
383	Discharge	3	2	0	191432	8300000	2300000	50995.8	181.788	16.272	2206.67	369.613	20847.2	710.612	216.571	283.369
384	Abscondment	3	0	1				5838.3					10563.6	1003.64		256.876
385	Discharge	7	0	1	127311	7500000	2100000	22098.1	47.793	2.5	144.242	2077.22	14223.4	598.601	20	563.734
386	Abscondment	5	0	1				11221.9					4967.29	1964.1		409.094
387	Abscondment	5	0	0
388	Discharge	2	0	0	28929.7	2700000	319882	11336.4	5	2.5	389.716	183.338	5918.27	276.209	134.425	112.397
389	Discharge	1	0	1	96021.5	2100000	898724	12460	5	2.5	111.19	5919.99	7069.82	170.59	20	487.049
390	Discharge	5	1	0	68579.2	4500000	136273	8860.37	35.9454	11.0305	130.63	6792.17	8673.43	268.68	20	218.053
391	Discharge	3	0	1	62207.7	5700000	690162	46545.1	4216.85	45.1737	1019.94	1233.41	11934.2	1520.63	604.307	937.629
392	Abscondment	3	0	1				1467.86					1354.54	317.446		85.7901
393	Discharge	2	0	0	79164.7	12000000	715882	17996.2	124.372	9.7836	3388.25	878.511	10656.9	709.545	2369.09	93.9717	101.322	15675.7
394	Discharge	1	0	0	28135.3	1900000	420087	6772.24	5	2.5	705.276	8366.81	4756.64	50	95.7491	213.414
395	Abscondment	4	0	1				5313.93					4425.81	591.611		160.974
396	Discharge	1	0	1	11000	4000000	284429	17619	60.6729	2.5	894.369	1173.87	3214.81	409.573	300.066	241.309
397	Discharge	2	0	1	47493.8	7200000	901890	14480.3	30.368	2.5	1459.97	2513.81	4754.08	613.546	2278.3	110.132
398	Discharge	3	2	1	411734	4000000	2100000	39857.1	130.203	116.462	1209.64	391.652	11393.2	714.34	360.979	382.354
399	Discharge	4	0	0	11000	2500000	551155	7506.69	78.2352	7.47612	76.3764	5755.34	10270.2	170.588	20	204.159
400	Discharge	2	2	1	58814.2	6100000	1300000	20530.8	232.901	35.4981	912.917	376.966	13890.7	1505.81	300.811	218.053
401	Death	1	2	0	3100000	4800000	25000	34735.1	15000	3293.46	941.377	346.788	19849.2	799.616	20	1041.93	151.314	29731.1
402	Discharge	3	2	1	28929.7	5000000	372363	47108	3299.06	101.255	1710.52	1809.36	7743.26	1912.82	955.567	611.863
403	Discharge	3	3	1	11000	2400000	785814	24224.9	56.3751	2.5	106.464	501.146	17863.7	1290.81	79.8095	429.822
404	Discharge	2	3	1	144133	20000000	1100000	72836.2	7575.39	473.023	5000	1086.08	21857.7	3011.69	2694.82	976.858
405	Discharge	2	0	1	60530.4	8700000	590501	24784.6	149.939	13.4095	1809.5	1823.13	8235.17	1023.42	980.628	259.972
406	Discharge	3	0	1	247477	7400000	1400000	24448.8	57.697	54.3928	1829.05	340.139	12245.4	934.155	242.969	597.409
407	Discharge	2	2	0	55252.7	6600000	342862	21762.3	248.4	35.4981	1485.58	1205.41	3688.3	583.652	808.636	185.647
408	Discharge	1	2	1	111896	4400000	4200000	13358.2	5	2.5	100.313	4765.21	5048.87	193.265	68.8197	358.684
409	Death	1	2	1	437425	4900000	1600000	71944.2	8926.81	408.573	1469.23	2203.35	17779	6271.95	312.644	1420.77	88.1293	6872.74
410	Abscondment	10	3	0				8124.04					17534.3	4668.38		877.481
411	Discharge	1	0	0	11000	2600000	241447	6828.8	5	16.272	994.799	22342	6167.3	155.458	148.66	107.867
412	Death	1	2	0	439361	4300000	425559	15648.2	2398.67	147.94	5000	1236.94	15675	467.248	458.773	506.549	164.77	10295.3
413	Discharge	3	3	1	265226	5800000	3500000	33463.2	57.3665	15.7944	443.744	404.488	15856	1879.55	337.568	1492.04
414	Discharge	2	2	1	549973	5700000	967902	76895.4	56.7055	30.6735	160.106	3867.19	10337.4	926.712	67.4522	2147.3
415	Discharge	5	0	0	35995	3200000	528826	8634.94	32.663	46.143	1603.36	18103	3947.76	253.615	508.488	135.144
416	Discharge	1		0	46440.6	686942	404487	4675.75	5	2.5	106.226	8802.03	4307.75	50	20	192.576
417	Discharge	2	0	1	58792.1	5800000	801968	15156.5	34.5211	2.5	136.148	6205.94	12065.7	528.399	20	306.696
418	Abscondment	10	0	1				4802.65					4823.51	942.821		233.73
419	Discharge	2	0	0	33746.8	9800000	348349	11477.7	124.831	17.8709	4887.26	3917.75	3323.38	191.551	503.882	116.223
420	Discharge	7	0	0	557770	14000000	281112	11637.5	170.661	53.7777	5000	5090.88	6913.77	328.475	654.738	182.627	123.27	4418.23
421	Discharge	4	0	0	71170.3	8300000	571260	13391.2	17.2911	94.1768	3086.42	6890.25	4195.14	174.823	336.609	273.967
422	Discharge	3	0	0	22646.5	1700000	1000000	11035.9	5	14.7534	133.056	20056.7	7714.59	265.667	72.5365	452.491
423	Discharge	3	0	0	313705	7100000	1000000	13538.3	60.3027	24.0732	4878.04	5570.5	6250.78	583.083	487.889	292.66
424	Abscondment	7	0	1				2472.14					4289.91	1038.5		206.542
425	Discharge	2	0	1	188506	3800000	874855	23845.6	177.787	8.47023	800.195	1127.58	6177.29	590.875	76.9097	190.178
426	Discharge	1	0	0	27112.9	1800000	295963	10151.6	209.189	0.1	273.325	3133.02	1955.62	50	20	227.348
427	Discharge	3	0	0	374717	18000000	25000	19865.5	59.0084	144.068	5000	4636.16	15560.5	1901.48	1783.56	443.046
428	Discharge	3	0	0	32266	11000000	474656	5609.72	39.789	68.7857	1601.37	827.493	2918.62	474.174	570.998	109.25	7.8	13.7
429	Discharge	3	0	1	32866.4	2500000	880700	11035.9	5	2.5	167.158	19329.8	10417.1	322.339	20	107.021
430	Discharge	3	3	1	444462	6100000	1900000	32136.4	37.0879	22.01	1040.7	275.634	18332.3	1140.09	496.605	996.497
431	Discharge	3	0	0	453341	2800000	277990	21486	245.01	2.5	132.745	2833.31	16132.5	50	108.384	395.896
432	Discharge	5	0	0	65212.6	4300000	698775	8528.3	86.9273	0.1	83.6559	6565.76	14217.2	50	20	297.337
433	Discharge	3	1	1	3000000	6600000	1900000	44447.5	23.1131	18.893	429.508	1070.72	47166.5	1511.07	62.5125	2546.19	200.953	48393.9
434	Discharge	3	0	0	31966.5	7700000	1600000	15156.5	28.7575	0.1	2059.76	5535.17	8854.6	370.421	332.395	167.008
435	Discharge	5	3	1	53656.6	2700000	2000000	41637.6	129.896	2.5	1392.33	177.345	20609.3	1140.19	995.15	555.806	195.081	4219.38
436	Discharge	4	1	0	598903	23000000	745740	20749.2	156.364	28.703	1981.51	1326.41	6082.56	2570.52	73.9971	466.67
437	Abscondment	7	0	1				6701.01					14677.7	2787.16		524.481
438	Discharge	3	0	0	22646.5	2400000	219404	9561.73	5	0.1	944.34	7557.01	6626.17	50	20	167.008
439	Abscondment	7	2	1
440	Discharge	7	2	0	38683.3	1200000	422295	8971.39	21.1026	76.5032	101.032	46843.8	9858.92	306.217	20	362.973
441	Discharge	3	0	1	1200000	5100000	481881	26208.9	5	8.47023	230.461	2331.09	18709	426.063	20	457.216
442	Abscondment	3	3	1
443	Discharge	35	1	0	33746.8	5200000	827751	11330.4	103.235	18.3893	557.165	9704.33	9441.81	216.448	158.71	213.396
444	Discharge	4		1	140343	9900000	2500000	38544.5	446.685	51.6756	1605.8	752.747	11160.6	1538.46	147.594	514.016
445	Discharge	2	0	0	28639.1	5000000	1400000	9856.73	5	11.6214	334.389	4408.97	6935.92	241.143	68.8714	232.003
446	Discharge	3	1	0	24576.8	2600000	151269	6360.46	21.6276	123.242	3046.7	6338.99	3558.24	230.743	878.074	136.137	18.4176	13.7
447	Discharge	1	0	1	59899.7	7900000	2400000	22517.9	155.048	13.4504	3907.88	1874.25	6177.29	1440	381.769	348.884
448	Discharge	33	0	0	11000	6400000	275398	7863.06	314.996	2.5	833.793	800.294	6946.2	346.43	20	176.27
449	Discharge	3	1	0	11000	936177	621545	5414.76	5	2.5	538.042	3165.43	4899.04	199.875	20	180.904
450	Abscondment	1	0	1				4216.75					3219.93	951.497		146.6
451	Discharge	2	0	1	11000	5200000	1300000	12802.6	5	2.5	836.843	1081.33	5367.79	386.364	203.025	273.967
452	Discharge	3	0	0	51760.3	7100000	925213	20601.9	48.6722	17.8709	5000	1485.4	5945.21	386.364	794.769	353.579
453	Discharge	2	0	0	33746.8	1100000	403544	15892	68.0778	0.1	60.2128	5132.11	6874.18	50	20	208.749
454	Discharge	4	0	0	31045.5	1600000	996729	7937.01	5	8.47023	5903.55	9477.26	6135.22	224.7	79.8116	134.658
455	Abscondment	4	0	0				4456.8					3859.46	244.661		316.344
456	Discharge	1	0	1	67744.8	7700000	1600000	25174.5	323.02	31.2685	1837.49	2250.47	6740.05	544.05	218.245	334.808
457	Discharge	6	0	0	51139.9	13000000	490882	8528.3	62.8926	58.276	2906.56	2666.5	4471.55	265.667	572.161	107.021
458	Discharge	4	0	0	21413.4	3500000	445446	6158.53	5	11.6214	1983.81	8924.54	3465.82	216.448	300.194	130.045
459	Abscondment	4	0	0				2329.22					1691.58	515.914		348.509
460	Discharge	1	0	1	11000	6000000	2400000	15009.4	17.9255	2.5	3836.02	1755.25	5987.54	314.284	1609.83	107.021
461	Discharge	12	0	0	42437	18000000	1200000	10593.8	5	48.1163	4654.15	3179.83	5934.62	241.143	405.93	134.658
462	Discharge	2	1	1	54777.3	4300000	648933	26061.1	166.904	26.1329	748.63	972.814	7608.6	629.767	1073.25	410.027
463	Missing chart		2	1
464	Discharge	6	2	0	24576.8	967244	171555	4971.17	5	2.5	130.264	7632.18	3622.07	138.9	20	163.199	7.8	13.7
465	Death	0.0001	3	0	816630	27000000	3200000	9635.79	868.559	115.965	2405.99	1951.82	6359.8	785.753	499.031	296.74	213.392	4935.53
466	Abscondment	12	3	1				8760.68					14677.7	890.866		366.828
467	Death	0.0001	3	0	305587	5400000	990897	56814	5382.99	1541.51	879.612	335.191	13959.3	1244.87	268.974	1159.52	325.589	3742.94
468	Discharge	2	2	1	47943.2	8200000	1300000	27688.1	526.579	24.0732	5000	403.151	6135.22	1432.42	598.889	353.579
469	Abscondment	3	3	1				3855.71					6518.19	1029.78		237.929
470	Abscondment	12	0	1				5999.5					8830.16	2543.17		256.878
471	Discharge	6	0	0	22646.5	4300000	706996	7196.92	5	32.8059	989.268	4692.91	6677.98	232.932	208.559	62.25
472	Transfer	2	0	0				1443.55					4521.07	50		110.294
473	Discharge	2	0	0	11000	2100000	1100000	7345.04	5	0.1	385.096	44800.5	3747.11	224.7	20	139.273
474	Transfer	3	0	0				4591.04					14047.2	439.053		179.427
475	Discharge	3	0	1	38799.8	3300000	1200000	8644.44	134.881	58.6153	209.158	5823.87	4053.18	230.743	20	101.603	233.858	2024.56
476	Abscondment	41	3	1
477	Transfer	33	3	0
478	Abscondment	45	0	0				989.246					4074.63	329.679		101.87
479	Discharge	7	1	0	38683.3	7600000	264971	9414.19	130.733	82.0616	2943.96	11450.2	3203.68	174.823	135.751	199.46
480	Abscondment	14	0	1				2406.91					3767.29	482.487		115.519
481	Discharge	1	0	1	58792.1	9200000	1200000	20896.5	49.3172	2.5	697.634	4664.54	6428.57	465.559	187.806	283.31
482	Discharge	3	0	0	11000	659782	630003	12213.9	5	22.5262	66.2985	23358.4	4766.64	199.875	20	180.904
483	Discharge	2	1	0	22646.5	1000000	144410	7493.1	5	2.5	423.262	9027.22	13489.5	50	151.766	292.66
484	Abscondment	2	0	1				8391.85					7829.38	5591.4		236.354
485	Discharge	2	1	0	11000	2600000	314921	6009.93	5	15.2739	370.704	10974.9	6386.82	50	226.55	134.658
486	Discharge	0.0001	1	0	11000	2500000	640537	5563.67	17.2911	73.4695	688.379	13736.7	5107.22	306.217	215.477	111.62
487	Discharge	2	0	1	63655.5	5600000	1100000	13979.7	5	2.5	451.672	3460.03	8854.6	394.321	148.985	218.045
488	Discharge	0.0001	0	1	28610.5	4300000	215659	6145.36	18.9205	13.0657	202.164	3577.24	3568.89	50	20	78.7622	109.855	13.7
489	Discharge	2	0	1	11000	1700000	634222	6900.54	25.5634	0.1	697.243	7324.13	2283.89	216.448	121.759	204.103
490	Discharge	2	0	1	19986.8	3300000	283393	7987.47	18.1862	2.5	1148.37	5265.38	5916.5	384.057	316.632	253.185	36.9595	34.1909
491	Discharge	3	0	0	271729	4800000	1700000	9414.19	29.397	2.5	179.733	18131.2	4899.04	216.448	20	227.348
492	Discharge	2	0	0	11000	2800000	702888	11183.2	575.886	0.1	394.495	6650.41	5259.53	224.7	20	250.637
493	Discharge	3	1	0	80755.7	4200000	990106	9414.19	5	16.8332	1593.14	2173.36	7517.53	249.336	146.899	143.89
494	Discharge	1	1	0	22368	2800000	25000	5289.84	128.79	184.416	359.066	7818.37	5621.5	153.144	62.5125	132.285	7.8	32.4003
495	Discharge	2	0	1	53586.8	4200000	963510	34665.1	24.2875	9.52314	585.35	1166.01	15769.5	465.559	221.013	292.66
496	Discharge	5	0	0	198261	5800000	585274	14126.8	5	18.3893	5000	3086.18	3630.46	370.421	510.442	176.27
497	Discharge	3	0	1	103586	8900000	524281	9856.73	5	8.73372	915.822	941.64	18080.9	606.445	20	130.045
498	Discharge	4	1	1	430810	9700000	1800000	37647.9	81.7197	760.189	618.101	3456.45	53163.7	1893.92	85.5861	1455.55
499	Discharge	2	2	1	48638.9	2400000	1100000	19264.6	57.4485	2.5	127.485	1138.39	13618.9	723.397	20	396.842	180.081	13.7
500	Abscondment	1	0	1				2378.5					4124.59	591.625		52.0266
501	Discharge	7	0	1	11000	1200000	340993	1500	5	0.1	206.654	2688.29	4471.55	50	20	107.021
502	Discharge	3	0	1	222913	12000000	903989	27836.1	98.0112	30.7558	1358.95	535.401	26060.8	1999.73	300.194	690.273
503	Abscondment	2	0	1				3881.89					3854.36	445.008		85.791
504	Discharge	1	0	1	78705.1	6900000	950977	24566.9	136.545	2.5	542.21	997.317	5204.43	626.466	311.315	469.804	145.647	4118.82
505	Discharge	5	3	1	38683.3	2500000	965416	13244.1	17.9255	2.5	106.969	871.195	11760.4	575.287	20	148.509
506	Discharge	2	0	1	38683.3	6600000	1200000	23107.8	1122.19	403.614	3127.1	1770.15	5785.97	907.247	193.341	218.045
507	Discharge	2	0	1	11000	6500000	1600000	19785.1	5	6.95052	56.562	1318.49	9603.5	917.558	20	320.627	75.5437	9152.86
508	Discharge	5	0	0	43865.4	3500000	741685	7493.1	46.738	0.1	90.9212	4288.13	21567.8	281.932	20	264.63
509	Missing chart	2	0	1				4615.99					5223.69	460.677		99.127
510	Discharge	2	0	1	104662	3000000	574501	22812.8	42.8736	2.5	262.741	5761.22	4821.9	338.411	141.329	283.31
511	Missing chart			0				5090.19					4312.52	289.456		123.76
512	Discharge	3	2	1	11000	2800000	2200000	18687.7	43.5173	2.5	161.242	1058.15	12719.7	1121.05	20	675.92
513	Discharge	6	1	1	579034	4400000	25000	43640.9	770.276	349.562	5000	847.615	20265.4	1810.78	1118.3	495.062
514	Discharge	2	1	1	225138	6200000	2700000	45145.1	338.415	39.4532	4943.13	1311.2	27752.2	2302.05	1103.23	1507.7
515	Discharge	2	0	1	26055.3	3500000	431592	21486	60.95	25.1035	1618.64	988.372	8933.27	714.974	179.501	148.509
516	Discharge	2	0	1	40968.9	1600000	1200000	8528.3	5	2.5	80.1334	5683.53	6292.7	50	20	62.25
517	Abscondment	3	2	0				6314.97					11248.9	1828.74		340.995
518	Discharge	3	3	1	47283.2	5000000	412946	46651.8	2751.91	106.28	915.017	1334.01	13692.6	1265.53	167.033	344.191
519	Abscondment	2	2	1				4727.61					9086.17	895.205		267.439
520	Abscondment	2	1	0				3249.47					5293.16	307.776		157.597
521	Abscondment	2	0	1				3268.15					5792.33	786.052		180.669
522	Abscondment	10	0	0				2011.72					3520.07	179.861		153.423
523	Discharge	3	3	1	218423	6400000	5300000	40340.1	22.3757	194.995	1883.59	688.965	32067.8	3568.24	851.294	926.169
524	Discharge	3	3	1	82691.1	5800000	25000	18687.8	86.7646	18.9074	1296.17	700.959	12201.5	1044.84	177.424	532.99
525	Abscondment	1	1	1				7648.64					9545.46	1766		342.468
526	Discharge	3	1	0	11000	7400000	326137	10593.8	44.1612	2.5	975.162	1697.4	8580.73	216.448	350.685	62.25
527	Discharge	3	0	1	11000	3800000	3000000	11404.1	19.8309	26.6472	670.948	7527.01	6305.58	228.816	106.97	136.965
528	Abscondment	5	0	1				4079.59					5067.86	645.498		494.538
529	Discharge	2	2	1	115504	4600000	1100000	43490.7	792.552	34.5978	263.273	11663.2	14844.5	1216.14	126.662	398.255
530	Discharge	1	0	1	26584.1	6300000	1000000	14715.2	27.7987	2.5	331.54	18791.5	6631.35	637.532	123.161	309.038
531	Discharge	4	2	1	24961.4	8100000	1800000	26319.8	96.7062	22.5262	546.828	5471.56	9018.98	1909.04	295.309	644.86
532	Discharge	2	0	0	11000	1800000	377899	7567.11	18.8778	2.5	225.987	1383.33	2620.6	50	20	201.783
533	Discharge	3	0	0	21937.1	3900000	319361	13825.2	31.8459	11.1941	984.996	4299.4	5256.55	256.345	66.079	106.944
534	Discharge	1	0	1	108937	6400000	922810	84232.7	2446.83	75.172	1850.84	2464.07	6168.88	1551.04	235.031	296.094
535	Discharge	2	1	1	29590.6	8400000	25000	22715.4	64.1892	82.7563	2965.08	18981.5	9154.74	583.209	343.865	379.029
536	Missing chart	3	0	1
537	Discharge	12	0	1	50688.1	6300000	340451	18346.2	78.6025	57.5803	2260.49	5795.76	8892.19	788.605	161.535	200.207
538	Discharge	2	0	1	19986.8	5500000	887763	10189.4	20.6406	2.5	457.68	2382.1	6043.64	515.72	95.34	304.692	73.2578	3061.03
539	Abscondment	6	3	1				899.176					6146.81	271.568		199.69
540	Discharge	3	0	0	33984.5	3800000	328328	7660.24	12.8616	10.6002	416.221	18515.7	2286.24	160.247	20	78.7622	190.044	13.7
541	Discharge	3	0	1	11000	8800000	258975	24489	475.215	7.52234	1472.13	1252.35	8618.8	319.051	73.2711	158.113
542	Discharge	4	0	1	71228.1	7100000	1400000	26621.4	714.915	21.3659	821.173	4388.64	6635.97	972.387	181.301	359.706	8772.76	2110.49
543	Discharge	2	3	0	99359.6	7000000	374244	19467.6	16.3887	2.5	299.711	326.656	16338.7	880.409	104.638	268.552	69.4763	2872.88
544	Death	1	3	0	379627	7900000	1300000	33638.3	26.7329	24.5302	404.297	807.934	34251.2	1691.99	77.2001	910.198	282.448	19184.3
545	Discharge	4	1	0	260699	4500000	951872	15060.7	14.986	21.5533	567.281	353.67	23331.3	709.008	104.769	275.317
546	Discharge	2	1	1	30706.6	3200000	1100000	11621.8	5	13.9191	180.832	7402.38	19119.5	603.055	128.735	424.601
547	Discharge	1	0	0	11000	2500000	643092	13550.3	53.8067	11.1941	73.1005	8160.47	3753.38	239.834	20	432.888
548	Abscondment	6	0	0				836.301					1589.08	325.806		132.666
549	Discharge	2	0	0	347705	6900000	1800000	11737	43.6711	110.074	370.131	2324.34	32287.4	1027.61	20	391.774	207.911	14770.7
550	Discharge	3	0	1	54880.8	4300000	450338	17662.6	15.5703	11.6497	153.153	2833.4	10051.7	200.18	80.3749	200.207
551	Abscondment	5	0	1				2482.06					3910.6	179.861		116.199
552	Discharge	2	0	1	50688.1	1800000	595056	20122.2	5	2.5	261.666	789.021	5225.06	239.834	20	329.292
553	Discharge	3	2	1	71758.9	6600000	617248	24799.2	2058.87	12.4045	5602.1	1513.56	12024.6	2479.7	510.864	525.466	54.0087	2360.85
554	Discharge	3	1	0	31789.4	2100000	25000	11621.8	160.608	98.3412	2583.46	11559.8	5746.43	239.834	20	519.964
555	Discharge	1	0	1	56874.2	16000000	1300000	22235.2	314.642	20.9149	1754.24	774.893	8728.33	1516.39	1168.62	483.834	341.673	19239.1
556	Discharge	3	2	1	32319.3	5000000	1700000	33227.5	55.5377	8.90544	1002.22	721.675	13419.1	1124.93	207.824	252.428
557	Discharge	3	1	0	41286.1	3200000	275835	8430.87	5	15.2746	2950.63	16293.8	4174.37	193.565	87.4086	258.675
558	Abscondment	1	2	1				6681.57					8833.09	2064.45		380.058
559	Abscondment	11	3	0				5228.55					8717.13	1302.17		602.114
560	Discharge	2	0	1	66875.5	2300000	1100000	12371.3	18.4378	2.5	524.87	761.664	7670.46	385.276	20	264.014	35.5386	9371.99
561	Death	0.0001	3	0	3000000	12000000	1300000	82473.4	15000	7500	2260.7	347.024	65759.7	5828.4	204.262	1187.87	349.671	41297.3
562	Discharge	4	2	1	133161	11000000	719528	37334.9	513.111	210.736	4848.23	685.99	12834.7	1530.83	340.359	416.315
563	Discharge	3	1	1	100877	7800000	559393	26057.9	64.7659	29.9869	847.065	5282.96	11675	292.653	793.332	345.877
564	Discharge	1	1	1	1200000	9100000	3100000	32543.8	42.8366	21.5533	245.967	685.99	25953.4	530.317	20	333.439
565	Discharge	2	0	1	58824.9	2400000	1500000	12587	5	2.5	161.316	3867.32	3420.46	180.331	20	216.955
566	Discharge	2	1	0	112035	1500000	1500000	21350.8	5	2.5	126.886	1015.86	4674.68	226.621	20	275.317
567	Discharge	2	1	0	101292	3100000	1200000	26808.3	46.3025	401.213	244.064	14800.3	10615.3	193.565	309.544	291.941
568	Discharge	2	2	0	11000	1800000	523042	6325.79	17.3215	14.3714	319.594	15393.6	2923.16	186.949	56.3087	141.157
569	Discharge	2	0	1	282431	3700000	681623	17525.8	5	26.889	401.296	7524.38	15032.7	695.753	88.5751	162.34
570	Missing chart		1	0				1727.91					2978.26	149.139		387.834
571	Discharge	1	0	0	114693	4100000	3600000	8570.39	5	20.6604	263.014	3063.92	9551.53	173.71	20	158.113
572	Discharge	2	0	0	11000	11000000	337837	9266.77	73.4141	66.2761	722.837	918.731	6055.96	220.013	224.813	115.542
573	Abscondment	2	3	0				3822.93					13846.6	952.461		335.867
574	Discharge	2	0	0	823805	12000000	2200000	23302.4	338.967	27.2516	1018.03	1707.54	7691.06	1267.18	79.308	259.477	1052.81	13258
575	Discharge	2	1	0	11000	1800000	25000	8151.56	20.2352	2.5	349.143	5699.03	5014.42	50	63.658	158.113
576	Abscondment	4	0	1				1358.65					2036.14	161.233		59.7638
577	Discharge	3	0	1	108723	6900000	1500000	24906.2	500.417	17.3169	5000	1038.13	8060.07	1359.43	458.59	660.437	236.073	12435
578	Abscondment	4	0	1				1184.16					1381.79	161.233		53.856
579	Discharge	2	0	1	274147	9700000	883654	30767.3	30.1077	11.1941	1525.75	570.474	12737	622.906	736.029	453.607
580	Abscondment	4	0	1				2267.18					11540.8	1337.14		136.802
581	Abscondment	3	3	0
582	Discharge	1	1	1	21937.1	3000000	813909	17525.8	101.666	8.44533	934.123	3481.98	7192.82	404.84	144.594	275.317
583	Abscondment	0.0001	2	1				2808.61					9172.99	1127.35		182.776
584	Discharge	3	0	1	91390	4200000	1200000	22988.3	15.5703	2.5	406.259	1640.39	7597.54	299.253	84.4855	246.178
585	Abscondment	3	2	1				1524.87					11979.6	379.651		215.631
586	Death	0.0001	2	0	611755	26000000	7300000	81764.7	15000	7500	5000	1266.75	73196.9	6243.13	4849.02	1509.14	375.362	9997.88
587	Discharge	1	0	1	31789.4	4000000	368821	39941.8	164.663	51.0437	2998.4	3195.6	5663.48	583.209	935.914	258.675
588	Discharge	3	3	1	90230.2	4000000	5000000	12794.1	18.9518	26.7975	497.799	16590.4	19651.7	403.555	96.1859	205.19	154.183	13.7
589	Abscondment	3	0	1				1851.47					5185.86	917.457		153.423
590	Transfer	1	3	0				3959.57					19306.7	1162.65		392.659
591	Discharge	3	2	0	85875.1	1800000	3800000	37334.9	5	2.5	171.411	577.761	16592.3	193.565	20	644.76
592	Abscondment	5	0	0				3437.08					978.497	671.894		255.286
593	Death	1	3	1	373805	12000000	25000	33312.6	10553.3	2944.18	5000	952.836	22445.5	4522.67	3058.74	1796.02	276.341	15063.2
594	Discharge	2	0	1	426042	9000000	1100000	32680.6	627.228	66.7104	2557.36	1002.03	8765.4	1329.15	783.938	611.421
595	Discharge	1	2	0	43793.4	4800000	791639	15197.8	72.2611	7.98432	330.433	876.849	6668.43	272.851	94.9651	124.108
596	Abscondment	11	0	1				2267.18					10788.5	379.651		170.157
597	Discharge	2	1	0	11000	3800000	278614	6889.68	5	13.4663	327.924	3804.72	9503.26	292.653	111.647	62.25
598	Discharge	1	0	1	80561.3	6900000	2200000	23534	598.857	17.974	986.635	3248.26	13825.5	418.041	81.5517	333.439
599	Abscondment	10	0	0				2709.58					2089.41	325.806		155.509
600	Discharge	2	2	1	92728.1	2100000	25000	14099.9	5	7.98432	423.223	251.257	3940.09	50	20	216.955
601	Discharge	2	0	0	11000	4300000	481224	8011.76	5	7.98432	966.047	14268.5	4223.15	226.621	57.5436	119.829
602	Discharge	2	1	1	48480.6	2500000	377709	15609.1	5	2.5	647.829	519.173	3885.31	200.18	20	62.25
603	Discharge	2	0	1	23359.5	9100000	1100000	31997.1	14.986	13.4663	1404.39	3636.73	8628.59	536.926	78.0156	271.159
604	Abscondment	10	0	1				3033.15					7152.24	477.642		120.303
605	Discharge	3	0	1	49225.5	5800000	25000	22306.1	297.665	29.5449	1778.1	10268	4460.5	530.317	329.28	85.2719
606	Discharge	3	0	1	79063.1	17000000	1800000	29265.1	131.684	2.5	2369.8	785.491	12825.4	1034.8	1236.78	379.029
607	Discharge	2	0	0	38644.5	8000000	777373	25989.7	99.936	11.6497	2366.96	848.833	8137.51	1041.47	178.459	279.475
608	Discharge	2	0	1	11000	2100000	284147	9544.78	20.2352	15.7255	2734.44	16438.5	8926.28	253.043	80.3749	106.944
609	Discharge	4	1	0	30706.6	3400000	305964	9961.27	5	26.0021	975.992	6794.55	2980.27	206.792	92.0656	242.009
610	Discharge	2	1	0	11000	6000000	25000	23261.2	5	2.5	578.24	519.173	7969.62	338.848	99.0113	242.009
611	Discharge	2	2	1	46186.5	6000000	1400000	23670.4	5	7.05932	1469.19	1827.53	13834.8	702.38	287.616	412.172
612	Abscondment	1	1	0				3526.11					29621.4	1485.8		366.756
613	Discharge	3	3	1	93611.8	5500000	1700000	23534	91.286	22.8906	940.497	628.505	13233.9	874.971	356.166	449.463
614	Discharge	2	1	1	200356	3700000	836006	31450.4	114.36	58.0156	832.739	721.675	7132.6	689.127	94.3858	271.159
615	Discharge	2	0	1	53034.3	1100000	399393	11525.5	5	16.4205	154.05	2221.9	10535.2	293.98	68.0685	410.134	74.3416	13.7
616	Discharge	10	0	0	314928	3800000	719528	14649.1	451.244	21.107	390.97	9172.33	15229.1	266.249	20	420.458
617	Abscondment	1	1	0				6651.67					28732.6	2664.27		678.742
618	Discharge	2	0	0	41286.1	14000000	804820	23943.3	5	48.8613	179.98	3551.12	44388.8	649.386	20	225.315
619	Discharge	2	0	1	109707	11000000	2000000	22982	40.4667	13.7397	387.367	11179.3	13607.3	495.031	266.593	350.559	173.342	13.7
620	Abscondment	2	0	1				2964.61					5851.39	1162.31		279.074
621	Abscondment	2	2	0				3688.97					11021.1	724.623		153.423
622	Discharge	3	1	1	88666.3	3800000	803808	27558.8	83.2144	19.3187	1197.9	771.353	7232.94	530.317	20	119.829
623	Abscondment	4	2	1				6782.59					13955.3	1599.57		398.963
624	Discharge	2	2	1	11000	3900000	438290	14374.6	5	14.8233	1465.67	570.474	4476.62	147.2	196.52	119.829
625	Abscondment	3	0	1				3504.49					6609.01	1013.69		202.871
626	Abscondment	6	2	1				11631.5					9677.76	3644.08		1098.69
627	Discharge	2	1	1	33866.8	1700000	311344	15883.1	50.344	17.974	870.013	3992.58	7027.03	305.853	107.065	300.247
628	Discharge	2	0	0	11000	3200000	209207	6184.48	5	21.107	779.009	10561.4	4791.86	50	20	62.25
629	Discharge	2	0	1	23359.5	4100000	1100000	16431	5	47.5509	854.304	2872.93	6577.09	325.65	175.074	162.34
630	Transfer	1	0	1				8705.65					7573.01	1043.45		539.473
631	Discharge	23		1	1100000	3300000	592749	52685.6	268.674	433.779	606.292	5344.75	18083.2	549.978	141.402	744.824
632	Discharge	3	0	1	11000	4600000	25000	9727.55	5	24.5302	2781.76	6194.94	5938.6	330.478	768.522	178.158	201.68	1425.33
633	Discharge	2	0	1	314346	14000000	1000000	54168.3	700.886	41.4249	5000	489.608	13539.3	1423.17	289.918	829.108
634	Transfer	1	3	1
635	Discharge	3	2	1	45400.5	7000000	25000	48484.4	111.474	232.165	1783.33	4276.29	11108.9	1645.47	404.653	603.094
636	Abscondment	1	0	1				3530.17					20319.6	882.44		229.512
637	Discharge	3	1	1	249338	5700000	1300000	15544.1	60.9364	2.5	544.27	461.784	18381.5	843.638	99.0021	236.822	109.152	4418.23
638	Discharge	3	3	1	45400.5	3800000	9300000	19029.5	5	2.5	314.96	599.563	7716.88	272.851	92.0656	428.744
639	Discharge	2	0	0	77541.9	1700000	926699	10100	5	2.5	78.3256	4851.65	24563.8	220.013	20	449.463
640	Discharge	2	0	0	52116.5	2200000	469417	9127.65	5	2.5	217.77	890.828	19450.2	160.461	20	149.646
641	Discharge	4	0	0	42135.7	3300000	928643	11897.8	5	13.9191	5000	4190.47	7433.03	160.461	588.701	115.542
642	Discharge	5	0	0	42553.5	7400000	25000	22851.8	32.425	23.5581	2626.22	2538.34	9599.58	391.64	308.393	202.302
643	Discharge	3	0	1	147723	1300000	555958	15334.9	18.4876	2.5	218.51	8232.24	2865.75	206.792	20	271.156
644	Abscondment	13	2	1
645	Abscondment	3	1	0				2026.81					7426.71	280.64		71.6726
646	Discharge	3	0	1	11000	3500000	1300000	14697.6	101.712	7.98551	427.074	14427.2	5478.76	312.225	288.557	307.205	49.164	13.7
647	Discharge	2	0	0	11000	1600000	506105	5404.5	5	31.5319	570.999	12041.6	3734.06	50	59.3836	62.25
648	Discharge	5	0	0	70158	3000000	665548	8986.42	35.1532	85.5834	109.228	5944.11	11891.4	495.031	0.2	336.851	81.4449	13.7
649	Discharge	1	1	1	36796.1	8200000	694324	30494.1	175.677	47.5509	1120.07	1539.72	4871.52	550.147	351.475	221.136
650	Discharge	5	1	1	2000000	3800000	1200000	102895	34.1621	65.4072	400.636	8907.21	44290.4	702.381	56.3065	1984.59
651	Discharge	9	3	1	48073.8	7000000	1500000	50595.2	150.188	43.6148	2963.11	526.529	19141.7	586.516	449.065	445.319
652	Abscondment	0.0001	1	1				7079.03					13748.8	671.894		377.838
653	Discharge	6	0	0	11000	2200000	892139	10654.1	5	35.9375	467.519	34631.8	3207.11	213.403	734.048	100.469
654	Missing chart	2	0	1				1526.8					1372.18	50		83.5839
655	Discharge	2	1	1	97510.7	14000000	1900000	38980.8	716.004	434.352	4016.97	1553.16	20502.3	1631.97	436.993	495.068
656	Abscondment	14	1	1				1643.03					4724.72	619.078		476.419
657	Discharge	2	0	1	25358	6300000	471672	22988.3	144.113	13.2397	1599.82	11369.2	5353.44	431.243	694.659	244.092
658	Discharge	2	0	1	11000	5800000	1500000	20637.3	96.1453	11.0734	388.742	9026.38	11585.9	604.964	142.821	391.774	371.28	21941.3
659	Discharge	2	1	1	84452.3	2400000	1200000	16567.9	5	11.6497	136.259	3195.6	5704.98	200.18	20	119.829
660	Death	0.0001	1	1	977832	5600000	2300000	50779.7	670.879	1032.58	247.925	15739.4	17240.3	4017.26	20	1805.99	34.2214	18555.9
661	Discharge	2	1	0	11000	1900000	327318	7311.28	5	7.98432	89.8222	23870.7	7313.06	200.18	20	115.542
662	Discharge	2	1	0	133161	1900000	1100000	44619.1	19.0704	33.9571	160.445	21077.3	5947.89	299.253	69.6874	449.463
663	Discharge	3	3	1	332511	13000000	1400000	34843.8	135.424	55.6407	4205.8	665.403	26056.6	2718.03	3015.31	1132.21
664	Discharge	2	0	1	47115.6	5000000	621239	22231.5	41.0844	6.88932	851.755	905.841	13278.8	781.124	135.033	296.295
665	Abscondment	3	3	0
666	Discharge	3	2	1	11000	2300000	25000	13040.3	5	15.7771	958.539	20760.9	7717.17	181.21	126.601	88.6743
667	Abscondment	2	0	1				3542.34					4799.77	996.2		165.964
668	Discharge	7	2	0	20564.1	1000000	655731	5343.88	5	2.5	88.8699	9512.87	3793.53	50	20	110.169
669	Discharge	3	0	1	35573.3	3200000	502262	18274.1	122.147	2.5	3709.27	2604.32	6244.55	204.426	79.5902	123.083
670	Discharge	1	0	1	11000	1500000	340285	7209.59	5	23.8558	2186	3406	9939.85	320.786	89.9749	136.008
671	Discharge	2	0	1	98516.7	2900000	1400000	21383.4	5	20.7074	1737.12	741.683	8726.55	398.56	252.789	213.792
672	Discharge	1	0	0	312105	1600000	348415	7352.62	5	2.5	225.405	8890.61	7354.12	50	20	140.319
673	Discharge	5	1	0	11000	1600000	639696	1500	5	2.5	863.439	5240.5	4890.99	50	20	92.9704
674	Abscondment	9	0	0				1994.13					3140.55	198.375		147.177
675	Death	0.0001	3	0	11000	1500000	227546	5369.08	5	2.5	203.39	873.891	5938.6	50	20	128.815	7.8	13.7
676	Discharge	5	0	1	83118.7	8100000	25000	23504	23.3717	2.5	322.216	783.912	4960.16	305.248	20	209.461
677	Discharge	3	1	1	28367.4	3300000	2300000	42687.1	31.3232	11.3179	1354.09	775.474	13036.3	804.605	746.734	153.26
678	Abscondment	1	0	1				3607.38					6394	715.84		149.257
679	Discharge	4	1	0	30576.7	2400000	648872	8209.6	5	17.1194	3041.96	42232.4	2490.84	219.915	566.244	131.699
680	Discharge	2	0	1	11000	3300000	1000000	10629.2	5	17.5673	220.425	26551.3	6431.8	227.663	214.389	231.128
681	Discharge	2	1	0	41689.3	4200000	25000	9634.19	17.7545	14.8833	230.366	30839.3	7144.45	398.56	79.5902	257.166
682	Discharge	2	0	0	49988.5	1700000	249829	6780.14	43.9737	2.5	110.112	5420.31	7364.84	165.747	20	140.319
683	Discharge	2	1	0	11000	2700000	334836	5343.88	5	19.3606	554.198	13080.5	4821.64	181.21	20	179.174
684	Discharge	1	0	1	28367.4	5100000	913040	25908.7	204.364	10.8735	1248.69	3667.58	7235.98	406.345	124.202	179.174
685	Discharge	2	0	1	70902.3	2400000	3500000	9918.64	5	10.4293	267.049	2121.16	4670.75	219.915	20	475.62
686	Discharge	2	0	1	42500.7	11000000	1400000	32144.4	116.131	41.5093	2316.65	1922.63	7052.71	570.069	255.373	235.465
687	Discharge	3	0	0	11000	1500000	231933	7638.49	5	20.2583	721.194	40268.2	5200.91	429.706	257.313	140.319
688	Death	17	2	0	241425	2200000	376548	19680.1	16.3887	32.2601	220.147	340.239	5775.27	202.881	20	314.04	7.8	13.7
689	Discharge	2	0	1	63810.8	31000000	1700000	49428.7	55.6011	121.972	5405.8	416.707	16942.7	2469.11	1570.54	458.049
690	Discharge	2	3	1	100505	10000000	1600000	43330.9	595.488	233.134	1318.01	7667.76	21542.9	2607.38	287.916	550.471
691	Discharge	2	2	1	55351.1	5400000	2100000	26333.3	64.9732	2.5	1306.81	682.385	10011	1071.08	105.772	497.605
692	Discharge	1	1	0	27204.6	3500000	574441	8993.63	5	13.3214	4163.27	7419.73	7812.75	212.169	65.9489	114.472
693	Discharge	2	0	0	22032.3	2300000	25000	7352.62	33.6105	2.5	173.12	13157.9	2889.93	50	69.3358	153.26
694	Discharge	2	0	1	11000	2500000	25000	13323.6	5	9.54207	315.652	1193.28	5541.39	204.426	141.09	170.531
695	Discharge	3	2	0	20564.1	3900000	754318	1500	31.3232	54.2701	1358.14	4109.97	4081.72	165.747	218.197	131.699
696	Discharge	2	1	1	28367.4	3800000	25000	15729.4	5	6.44873	629.523	926.789	7095.91	554.458	83.0379	257.166
697	Discharge	2	2	1	66875.5	5000000	25000	43938	62.5683	19.1135	692.75	2503.32	21328.3	1627.27	451.717	829.664	215.749	18610.4
698	Discharge	1	1	1	22032.3	1500000	1300000	10913.2	5	2.5	475.771	1686.52	5360.29	173.477	158.186	110.169
699	Abscondment	6	2	1				6182.2					23752	9966.06		558.399
700	Discharge	3	0	0	11000	2400000	581523	8352.26	5	7.7719	153.113	59265.2	3998.06	281.954	20	192.147
701	Discharge	1	0	1	28367.4	5100000	452584	14031.6	25.0678	6.44873	3622.26	2768.54	4705.65	460.869	69.3358	131.699
702	Transfer	1	2	1				3574.62					30810	50		173.7
703	Discharge	3	1	1	271940	10000000	1400000	22797	140.568	12.653	806.664	4094.2	14279.9	562.263	100.479	283.243
704	Abscondment	1	1	0				1566.64					11979.6	645.498		174.357
705	Discharge	6	2	1	93781.9	13000000	25000	17663	60.3928	2.5	1455.8	1044.68	14837.6	1765.99	284.155	465.371	156.325	21095.9
706	Discharge	2	1	1	164861	2600000	25000	32002.4	15.5258	19.8093	194.922	3624.04	6139.47	258.675	68.205	261.509
707	Discharge	2	0	1	62079.7	5500000	617762	27749.1	37.6277	2.5	842.974	5260.06	7706.53	562.263	330.189	252.823
708	Discharge	3	0	1	51373.5	6200000	1300000	20394.1	229.635	69.3775	659.952	1440.8	31199.4	1361.68	20	252.823
709	Abscondment	5	3	0
710	Death	0.0001	3	1	1700000	2600000	815243	32661.8	524.846	113.384	275.322	182.742	12224.1	2062.27	20	2964.34	48.2843	13.7
711	Discharge	2	0	0	82888.9	5700000	25000	9776.43	17.1963	9.54207	1398.93	23208.7	10506.5	320.786	20	157.576
712	Discharge	2	0	0	11000	2900000	1000000	20676.7	5	14.8833	210.824	11286.1	7733.11	212.169	20	148.945
713	Discharge	2	3	1	347072	18000000	1300000	32073.4	5	22.5056	983.841	631.381	19893.8	781.124	225.836	643.33
714	Discharge	2	0	1	86728.7	7800000	1200000	28457.3	121.545	35.6068	1803.52	2824.53	8135.16	616.923	362.321	187.822
715	Abscondment	3	1	0				3394.04					67233.7	825.502		568.725
716	Discharge	2	0	1	11000	6800000	1200000	34133	447.452	15.3301	817.745	1563.86	6759.88	992.645	260.55	239.803
717	Abscondment	4	1	1				2092.32					3220.7	663.098		110.058
718	Discharge	1	1	0	100505	2000000	925583	7495.58	41.0844	2.5	95.9764	57528.4	8256.14	50	20	368.255
719	Discharge	2	2	1	224355	6600000	1900000	28457.3	102.938	6.44873	867.119	1865.75	17105.8	585.683	1710.14	572.541
720	Discharge	8	2	0	165678	7600000	944317	15870.8	30.7523	2.5	246.231	3596.31	27008.3	266.433	100.479	140.319
721	Abscondment	2	0	1				6130					12348.3	2060.06		186.995
722	Discharge	2	0	1	48570.2	6100000	687498	24352.5	117.934	8.21385	996.872	1938.87	7068.92	969.123	810.987	374.811
723	Discharge	2	0	1	23419.1	7200000	450063	12331.8	5	2.5	522.763	13859.2	3599.17	281.954	220.74	213.792
724	Discharge	2	0	1	34624.2	4100000	1000000	9918.64	5	12.2077	458.934	3995.6	6100.67	250.919	20	205.131
725	Abscondment	4	0	1				3686.25					3383.73	886.818		120.303
726	Discharge	1	0	1	20564.1	1900000	2000000	7781.35	5	2.5	172.974	4801.9	3091.94	165.747	20	97.268
727	Discharge	5	3	1	425649	14000000	2300000	34275.1	650.471	781.284	1396.59	8674.07	29913.9	781.124	895.902	291.943
728	Discharge	2	0	1	114722	5100000	477595	23786.8	27.9044	7.7719	1427.41	1440.8	10888.1	429.706	305.009	300.649
729	Discharge	2	0	1	57251.9	5300000	5800000	25554.9	22.8074	24.3062	933.619	20308.8	12817.5	531.048	20	287.592
730	Abscondment	3	0	1				1497.89					7066.16	495.381		140.947
731	Abscondment	4	0	0				1930.19					23006.9	548.487		128.537
732	Discharge	1	0	1	11000	3700000	326618	16860.6	26.201	2.5	473.986	23413.8	7219.84	196.685	114.653	157.576
733	Discharge	3	2	1	1500000	9800000	1600000	47344.7	62.0383	55.6407	1984.71	571.648	77078.8	3398.52	77.2997	1191.29
734	Discharge	2	2	1	94219.2	10000000	25000	29202.8	300.453	86.5218	1382.12	1513.56	17693.9	2034.47	603.846	254.942	254.689	3281.57
735	Abscondment	3	0	1				2564.51					9432.07	1468.31		250.978
736	Abscondment	3	2	1				4090.7					9394.28	733.404		210.309
737	Discharge	6	0	1	183004	17000000	2000000	39401.6	52.6845	111.782	5000	1184.99	16222.3	969.123	709.763	394.492
738	Abscondment	3	1	0				3288.19					10777.7	715.84		324.886
739	Discharge	3	0	0	170390	3900000	2200000	32783.3	48.6119	2.5	2378.79	520.232	20677.1	351.879	833.596	643.33
740	Discharge	1	2	1	11000	5100000	1100000	18274.1	62.0383	73.0493	703.436	1662.02	3660.11	515.446	70.4683	270.199
741	Abscondment	2	0	0				2315.59					4644.33	406.458		55.8216
742	Missing chart	2	0	1				5100.39					3784.8	422.873		146.355
743	Discharge	2	0	1	70640.5	6000000	25000	30016.3	276.155	17.1194	506.089	3892.95	7235.98	773.298	218.197	379.183
744	Abscondment	3	0	1				2310.48					3915.96	424.292		138.874
745	Discharge	4	0	1	45621.8	6600000	1600000	30299.9	64.3858	30.1733	1080.94	851.277	15478.2	1290.95	181.696	383.556
746	Discharge	3	0	1	11000	5100000	25000	10203	21.6804	2.5	549.107	1424.36	5738.25	250.919	123.004	148.945
747	Discharge	2	0	0	43299	3700000	1700000	30725.4	5	10.4293	1218.21	571.648	2529.95	679.438	260.55	449.27
748	Discharge	3	0	1	160733	7500000	2100000	18839.5	37.9153	13.9904	3103.26	2467.82	10183.4	453.077	112.278	309.358
749	Discharge	3	0	1	49283.7	7600000	1300000	37975.7	3394.84	399.559	2656.34	17516.7	10637.3	1251.66	862.377	213.792
750	Discharge	1	1	1	105156	6700000	870900	32854.3	56.1852	9.98553	1682.94	2584.26	8292.89	796.778	340.86	718.817
751	Discharge	3	1	1	136320	11000000	2200000	27588.1	6120.56	1440.8	5000	4316.17	18480.8	2795.66	5041.03	516.204	84.1274	6433.2
752	Discharge	4	3	1	91350.6	5300000	1800000	10891.2	50.6517	2.5	564.433	401.158	11413.5	825.258	437.245	768.345	106.455	8462.35
753	Discharge	5	0	0	87612.4	5700000	936003	12473.6	5	13.0985	599.03	922.601	5348.93	235.413	498.389	196.474
754	Discharge	5	0	0	11000	1100000	1100000	7638.49	5	2.5	151.471	2189.86	4925.59	50	20	174.852
755	Discharge	5	0	1	79796.4	3100000	2200000	20182.1	37.3402	2.5	1158.12	588.73	9577.68	208.298	112.278	164.052
756	Discharge	2	0	1	177433	7000000	1800000	22443.6	39.9309	6.66902	1437.89	2548.15	6683.58	914.257	185.438	440.497
757	Discharge	2	0	1	108900	3100000	733306	13394.4	46.8706	2.5	1436.2	3659.66	4635.78	278.073	20	108.018
758	Discharge	4	0	1	236920	7800000	900421	59763.7	248.2	32.8881	1977.17	5306.95	14526	2208.56	567.69	1249.4
759	Discharge	6	2	1	128183	29000000	3400000	67124.9	961.823	1285.51	5000	750.135	21542.9	1351.86	351.582	756.673
760	Abscondment	4	1	0				1047.12					8428.66	225.967		71.6726
761	Discharge	3	1	1	124847	7400000	2400000	32783.3	353.633	24.5314	1624.83	580.197	20508.7	1499.31	626.928	497.605
762	Discharge	3	0	1	11000	7100000	1200000	15226.6	199.42	50.6386	1442.19	5442.09	8258.58	641.642	2520.37	236.822	50.0446	3098.17
763	Discharge	3	0	1	41682.4	17000000	669358	26333.4	178.916	15.7772	2766.29	1798.62	6426.18	1186.86	608.54	237.635
764	Discharge	1	0	0	11000	7600000	942572	11013.1	5	26.1869	288.514	29078.7	7257.02	262.237	20	124.818
765	Discharge	2	0	1	26188.5	3700000	909198	5922.87	21.3453	10.9548	135.976	12558.6	3991.56	262.237	20	138.691
766	Discharge	5	2	0	627495	23000000	2000000	19748.4	37.8646	48.845	965.79	1947.58	44345	2072.37	337.53	577.496
767	Discharge	2	0	1	23741.1	833972	4300000	6137.41	5	12.0496	48.7505	37920	4412.41	50	20	189.253
768	Discharge	2	0	1	62624.1	3400000	25000	11231.7	39.8561	2.5	166.396	3301.11	3595.21	225.444	102.165	198.41
769	Abscondment	6	0	0				3418.24					8062.19	627.888		261.759
770	Discharge	3	0	0	970929	6400000	2300000	13535.6	5	2.5	276.503	980.494	30504.8	727.449	71.5274	321.576
771	Abscondment	3	0	0				18792.1					8779.15	601.45		615.981
772	Discharge	3	1	0	88047.3	2500000	257779	4960.21	88.714	97.7405	5000	7153.25	4909.55	559.11	339.686	189.253
773	Discharge	5	0	1	167288	3800000	1700000	12875.8	23.3192	2.5	207.774	6997.89	22317.9	382.377	20	248.658
774	Discharge	3	1	1	73334.9	1800000	424140	8138.43	5	2.5	112.08	535.542	13756.7	825.258	20	295.823	7.8	13.7
775	Abscondment	3	0	0				2458.93					10810.1	334.804		95.8096
776	Discharge	2	1	0	85665.9	3400000	3600000	39473.1	192.023	24.5621	422.59	5643.26	16227.4	587.113	71.5274	266.898
777	Discharge	5	2	1	40004.7	1600000	973954	15854.2	48.5038	20.7656	495.973	2414.91	8545.58	512.494	158.485	307.909
778	Abscondment	6	0	1				3999.21					5349.5	627.888		313.932
779	Discharge	2	0	1	11000	4400000	25000	12217.2	37.8646	2.5	902.937	906.965	12909.3	438.061	1771.91	175.5
780	Discharge	3	1	1	42503.3	5000000	516486	15854.2	47.1716	25.1038	678.118	2414.91	6008.27	624.484	112.197	504.125
781	Discharge	2	2	1	11000	4400000	3800000	40170.2	10653.6	1443.53	1621.27	3853.65	7325.24	3145.17	186.248	225.838
782	Discharge	2	0	0	120514	5400000	1300000	8668.57	24.1255	2.5	963.696	1523.27	6784.15	430.983	68.0685	236.822	384.977	13.7
783	Discharge	3	0	1	939538	3500000	829051	16297.4	39.8561	2.5	179.9	1093.53	17206.7	962.347	136.407	262.339
784	Discharge	4	0	0	94924.9	3000000	25000	8077.16	19.3742	2.5	435.342	3275.93	22136.1	317.59	20	166.318
785	Discharge	2	0	1	388431	2000000	393791	7320.98	5	2.5	402.495	3470.93	8197.99	207.085	20	143.305
786	Abscondment	5	2	1				7729.65					7833.24	856.167		253.131
787	Discharge	3	0	1	26188.5	12000000	1200000	17518.7	94.7796	20.2226	1050.62	386.883	7804.63	419.485	146.75	321.576
788	Discharge	1	0	1	27348.2	5900000	1700000	17407.5	92.0828	2.5	884.537	748.693	8876.76	727.449	265.374	335.242
789	Discharge	3	1	0	11000	5100000	583589	6244.76	5	2.5	319.422	571.249	10275.7	234.633	146.75	271.456
790	Discharge	3	0	1	11000	2500000	25000	8774.53	14.8597	2.5	1706.06	2535.24	5234.59	321.35	110.278	205.19	327.738	31.1448
791	Discharge	1	1	1	11000	4900000	385246	9487.12	90.735	2.5	743.275	4977.51	6058.66	253.03	198.299	143.305
792	Discharge	3	2	0	11000	2100000	649927	6889.91	105.581	27.2694	106.353	18445.4	7461.35	225.444	20	134.072
793	Discharge	3	0	1	50131.3	2200000	25000	11231.7	5	13.6892	121.25	595.306	2937.24	280.667	20	120.183
794	Abscondment	1	1	1				11064.3					28443.4	2126.01		250.978
795	Discharge	2	2	1	34132	2100000	25000	12688.4	26.2104	2.5	354.197	913.39	5467.71	293.98	20	259.477	456.911	9262.54
796	Discharge	7	3	1	52944.6	5300000	871998	29118.3	140.154	25.6454	145.838	526.409	26022.4	1795.98	89.7733	757.556
797	Death	0.0001	3	0	1400000	32000000	3800000	88770.1	15000	7500	5000	844.23	29088.8	6247.85	4047.43	3136.13	714.891	17687.8
798	Discharge	4	1	0	41683.1	3000000	319636	9378.41	5	26.7282	139.033	9195.51	4951.4	50	20	62.25
799	Death	1	3	1	213622	12000000	3200000	30173.6	2549.64	3325.71	5000	1018.47	26647.6	5066.68	2532.28	1396.55	694.226	24539
800	Death	1	3	0	381528	3300000	283591	10573.9	3169.11	272.028	203.138	2962.04	16475.7	2879.38	20	839.118	89.9081	4871.81
801	Discharge	2	0	0	11000	2000000	416023	4746.93	5	58.5262	283.015	7134.61	2971.95	50	20	152.521
802	Discharge	3	2	1	338091	7700000	2200000	24354.2	162.629	66.5873	1646.38	663.733	16796.2	1425.46	516.884	504.125
803	Abscondment	2	1	1				3387.33					4269.31	370.7		159.686
804	Discharge	2	3	1	127355	7500000	862407	25334.6	688.029	90.2786	5000	468.503	12072.2	2284.79	1521.3	758.933	568.157	6135.97
805	Discharge	2	0	1	101457	784067	586507	9813.48	5	10.4068	81.5242	2037.57	12397.5	271.449	20	180.087
806	Transfer	4	0	0				5916.3					5918.94	236.933		146.355
807	Discharge	3	0	1	33224.8	9400000	769350	17026.9	76.7936	8.42486	1284.2	2221.9	6699.55	889.603	241.839	245.878	316.383	13.7
808	Discharge	3	0	1	11000	4000000	1200000	16907.6	5	2.5	419.706	1611.49	8999.27	363.846	259.811	335.242
809	Discharge	4	0	1	85183.8	4300000	454546	8401.9	5	2.5	235.791	2351.15	10643.9	326.832	20	161.723
810	Abscondment	3	2	0				2981.72					9016.5	750.96		159.686
811	Abscondment	3	2	0				5209.48					24021.1	2178.81		216.697
812	Discharge	3	3	1	2300000	15000000	1800000	26730.6	905.484	161.249	792.067	900.264	16459.5	2368.52	234.966	1240.7
813	Discharge	26	2	0	111717	2100000	2900000	30087.8	31.2393	91.2947	103.757	24198.6	12869	336.079	20	339.798
814	Discharge	3	0	1	243816	2200000	1300000	17852.4	55.174	25.1038	132.467	8397.38	17620.9	447.354	20	216.702
815	Discharge	4	0	1	353960	2500000	462775	13425.5	5	2.5	44.5669	5624.61	12676.1	262.237	20	184.671
816	Death	1	3	0	11000	1400000	3200000	17557	5	8.42486	203.516	605.647	18665.8	1433.27	20	834.39	7.8	13.7
817	Discharge	2	0	1	82810.9	8100000	1300000	12159.8	80.6466	2.5	979.815	8221.38	6262.47	284.86	68.0685	291.273	138.067	13.7
818	Discharge	3	0	1	11000	1500000	1600000	14527.5	5	13.143	106.048	973.823	29882.6	868.254	20	380.812
819	Discharge	2	1	1	50131.3	11000000	646125	19636.6	514.867	157.472	407.782	567.808	8345.88	764.955	172.963	385.371
820	Transfer		0	1
821	Abscondment	2	0	0				1609.72					4831.93	1074.9		20
822	Discharge	1	1	1	11000	3400000	568945	9595.86	42.5139	17.5044	162.429	8310.19	6219.4	326.832	133.834	106.24
823	Discharge	2	1	1	83725.2	3800000	1300000	22776.4	39.1921	2.5	861.073	1278.35	6249.45	689.977	107.168	175.5
824	Transfer	5	1	0				1706.1					11920.5	205.707		128.265
825	Discharge	1	0	1	11000	13000000	417075	14306.9	49.1702	13.143	802.051	2966.85	5592.08	887.059	722.331	294.241
826	Discharge	3	0	1	48678.9	4600000	972216	23790.1	29.2559	107.412	55.4869	3653.03	22101.5	559.11	20	462.961
827	Discharge	12	1	1	504813	3500000	625361	17769.1	34.6238	11.0734	41.1201	4284.65	9218.28	403.555	20	544.009	74.6811	12833.4
828	Discharge	3	2	1	231852	4500000	564044	50548.6	674.351	648.021	577.491	2338.39	18686.7	1529.81	272.347	312.464
829	Discharge	2	0	1	11000	2300000	829051	12217.2	5	12.5965	76.3498	5693	4401.72	50	20	170.911
830	Discharge	2	0	1	132220	6100000	1700000	9704.65	67.2149	29.9736	751.983	2802.37	7548.63	615.138	154.562	248.658
831	Discharge	2	2	0	133972	1100000	800147	10031.2	39.8561	14.235	63.5701	5904.33	7485.61	50	0.2	271.456
832	Abscondment	2	3	0				1370.83					12413.3	1101.13		218.829
833	Discharge	6	1	0	22441.8	1300000	866655	6997.6	20.6879	20.7656	731.464	1370.21	11756.4	438.061	20	276.014
834	Abscondment	1	0	0				4252.47					4097.95	361.74		353.493
835	Transfer	1	3	1
836	Transfer	1	0	0
837	Discharge	1	0	0	11000	1300000	302756	6244.76	29.2559	2.5	112.038	4506.9	6815.76	50	20	239.533
838	Abscondment	2	3	1				9896.27					18321.1	3348.84		409.002
839	Discharge	2	1	0	173351	816380	862407	11102.6	21.0142	23.1726	123.337	24401.1	5100.37	211.98	20	613.756	31.3698	13.7
840	Discharge	1	1	0	26188.5	935746	224333	5387.49	5	2.5	41.0397	49259.7	3860.34	50	20	298.797
841	Discharge	3	0	1	42908.9	1700000	25000	33466.6	5	30.5142	104.751	9055.08	3904.18	239.23	20	330.687
842	Discharge	4	2	1	11000	3500000	513481	6674.66	5	2.5	197.428	799.397	4465.79	326.832	151.953	166.318
843	Abscondment	0.0001	1	1				1515.05					4928.44	198.375		20
844	Discharge	2	1	0	49771.2	1700000	479134	11778.8	5	2.5	79.0268	229.626	10827.3	465.95	20	244.096
845	Discharge	2	1	0	11000	2900000	446283	16963.1	60.5203	9.85839	1360.19	1741.13	10063.1	373.109	402.966	147.915
846	Discharge	1	1	0	68492.6	5500000	25000	14748.3	25.2957	10.9548	654.916	156.069	21984.6	363.846	290.584	161.723
847	Death	1	3	1	307733	16000000	3500000	33746.9	548.742	180.846	4168.34	1025.02	49542.5	3877.06	1726.86	1231.35	223.681	27035.7
848	Discharge	2	1	1	50845.6	6500000	928551	16297.4	780.467	20.2226	341.253	4865.39	5417.84	783.72	102.165	170.911
849	Discharge	1	1	1	47940.2	3200000	25000	12875.8	65.875	8.76012	116.773	3376.62	7354.44	475.252	77.5607	317.02
850	Discharge	1	0	1	199430	4800000	1300000	12899.8	21.5313	2.5	138.464	9509.05	4589.87	330.478	20	332.286	245.108	1106.48
851	Discharge	1	0	1	48678.9	3100000	402294	19524.9	60.5203	17.5044	173.588	2580.35	11724.7	336.079	98.4296	180.087
852	Transfer	4	2	0				4527.94					24782.7	252.63		205.896
853	Discharge	2	1	0	11000	1000000	184404	7076.32	5	22.7205	184.325	39831	5829.82	230.186	20	205.19	7.8	618.13
854	Discharge	3	1	1	58113.7	5100000	1600000	32228.3	275.131	19.1135	1174.17	5711.99	8928.91	1516.39	457.825	853.309	108.549	9682.02
855	Discharge	2	1	1	23741.1	1300000	1100000	8943.99	5	2.5	44.1988	953.793	5055.75	50	20	115.542
856	Discharge	3	2	1	49409.1	6800000	25000	15688.1	159.219	10.4068	251.105	436.016	9130.92	783.72	234.966	280.571
857	Discharge	2	3	1	47940.2	4100000	2200000	29346.2	53.8388	112.786	165.83	11207.1	20118.2	1122.66	524.52	799.383
858	Discharge	1	0	1	57936.8	4800000	1100000	17074.1	119.115	11.5024	918.191	5546.88	5571.63	271.449	141.568	170.911
859	Abscondment	4	0	1				1305.17					3867.79	198.375		57.7909
860	Discharge	2	0	0	21081.7	3100000	874666	5708.55	53.8388	14.235	303.915	670.552	7915.29	299.119	20	234.969
861	Discharge	1	0	1	51552.5	8700000	485235	46834.3	14258.5	786.525	5000	2427.65	6761.49	1302.3	545.991	389.93
862	Discharge	2	1	1	74007.3	9100000	982632	23452	182.44	61.2137	988.651	1805.77	8374.46	624.484	135.12	545.364
863	Discharge	3	0	1	173941	1700000	221901	7969	5	12.0496	391.46	6009.98	2405.63	50	20	166.318
864	Discharge	2	1	1	36474.8	7300000	1600000	19636.6	35.212	2.5	987.688	429.018	12595.3	718.078	79.9881	312.464
865	Discharge	3	0	1	50845.6	2200000	307279	16630.1	5	2.5	99.9167	1232.29	11110.8	624.484	20	184.671
866	Discharge	2	2	0	577481	23000000	4400000	13205.8	85.0115	176.1	5000	1867.03	32258.1	1340.18	1227.71	337.521
867	Discharge	2	3	1	170681	34000000	1800000	28009.2	1611.26	34.8348	1246.46	663.733	18312.9	1862.63	287.769	1102.45
868	Discharge	1	0	0	11000	1200000	563923	5173.85	43.1788	12.323	88.4505	17967.1	15876.1	410.203	20	387.651
869	Abscondment	2	3	0				11578.4					44811.5	5754.19		361.228
870	Discharge	3	3	1	168182	18000000	2700000	27980.2	369.555	554.617	2316.52	933.728	27325.9	2641.35	3439.39	1017.27
871	Discharge	2	0	1	29016.4	11000000	902919	18297.9	33.0592	31.1896	449.531	6693.44	9337	517.152	390.488	189.252
872	Discharge	3	2	1	88635.2	3100000	2100000	36809.1	27.9348	10.1326	384.042	2197.81	10584.2	1141.55	421.424	1010.2
873	Abscondment	1	2	0
874	Discharge	2	2	0	309372	3300000	436930	5440.97	18.0618	9.85839	169.291	9732.9	3920.46	225.444	20	204.129
875	Discharge	1	0	1	33672.2	6300000	867770	20041	144.222	9.06081	620.725	2436.04	4631.14	510.805	74.9952	317.12
876	Discharge	4	3	1	42006.8	4600000	1300000	31682.6	162.712	332.429	136.319	1472.35	16331.7	5491.34	1378.61	416.671
877	Death	0.0001	2	1	979169	22000000	2600000	37014.5	3157.44	248.928	541.804	2048.73	23177.5	1886.29	20	1377.04	166.882	2651.51
878	Death	1	3	1	445406	19000000	960486	35432.9	1050.94	406.216	981.557	5627.27	11375.1	1257.95	114.512	433.122	103.676	1732.65
879	Discharge	2	0	1	11000	3900000	1700000	11525.5	17.9245	8.42486	540.795	668.854	6197.98	348.737	224.454	214.217	175.043	4004.89
880	Discharge	3	3	0	191648	6700000	1600000	18350.1	766.837	11.258	211.275	4678.84	30681.6	241.508	20	203.375
881	Discharge	2	0	0	11000	2000000	320376	6294.59	5	2.5	201.386	6222.26	6188.76	50	20	412.151
882	Discharge	2	0	0	26984.3	2900000	575991	6986.91	109.962	9.06081	92.8736	15028.2	2124.25	266.532	69.4946	143.615
883	Discharge	1	0	1	11000	5300000	453200	10486.4	22.2457	16.0706	1108.21	5660.45	7286.54	400.847	1397.94	92.3714
884	Discharge	7	2	0	23053.5	2400000	1400000	13560.9	433.951	60.9137	665.031	3496.61	7350.16	1240.55	20	262.651
885	Discharge	1	0	0	11000	2900000	872701	10996.9	78.4437	2.5	347.592	8152.49	8060.07	211.98	20	268.552	144.937	1244.6
886	Discharge	4	2	1	11000	1800000	603360	13442	5	12.8794	83.3609	2942.85	14783.1	536.265	20	344.299
887	Discharge	4	0	0	123492	3000000	2000000	12729.8	5	104.232	166.164	1472.35	21048.1	417.721	20	459.607
888	Discharge	2	1	0	26984.3	967154	637837	6755.82	34.6198	262.466	63.4849	49735.1	4329.52	341.926	20	385.022
889	Discharge	2	0	1	11000	3600000	212207	6179.49	26.1501	11.258	202.275	18851.9	3374.14	224.859	20	171.276
890	Discharge	3	0	1	37601.7	1800000	2000000	19042.7	34.0949	15.9728	353.734	475.22	18814.6	1101.28	104.638	323.159	83.1907	1887.51
891	Discharge	3	1	1	26984.3	4800000	1100000	15110.1	5	9.06081	336.087	966.301	7360.75	383.99	304.222	267.197
892	Abscondment	5	0	1				3087.59					14934.7	645.486		202.873
893	Discharge	9	0	0	32638.1	1100000	1100000	8030.54	37.8808	2.5	18.0427	45192.8	17202.3	50	20	357.878
894	Discharge	2	0	1	39393.3	5500000	25000	14513.4	5	2.5	1471.33	13621.4	5325.03	434.611	784.414	198.798
895	Discharge	2	0	0	11000	988448	177998	1500	5	2.5	49.5048	14847.6	1852.96	50	20	180.463
896	Abscondment	1	0	0				1259.76					1397.73	244.25		97.8393
897	Abscondment	1	0	0				2144.11					12516.4	477.64		160.731
898	Discharge	6	3	0	49883.6	12000000	206075	6179.49	5	2.5	423.654	5586.38	30011.9	646.913	132.626	330.713
899	Discharge	2	1	0	191141	3200000	278624	9568.79	13.338	11.5166	87.2498	1057.78	14749.9	1184.2	20	314.04	82.0788	1542.19
900	Discharge	3	0	1	31575.9	8200000	635387	17146.8	56.171	42.8488	757.256	1064.56	9229.01	972.734	303.547	239.894
901	Discharge	2	0	1	108599	3500000	560952	11310.8	5	2.5	109.634	2818.01	7381.93	604.298	77.7309	344.299
902	Discharge	2	0	1	40060.6	3500000	571105	28448.8	37.2743	7.54682	2257.35	1103.6	15109.7	797.694	115.924	483.834	203.741	1701.28
903	Discharge	4	0	1	25185.1	1600000	572140	8562.58	5	2.5	1206.1	6129.11	4886.26	312.225	76.4976	232.297	124.374	491.51
904	Discharge	7	0	0	118445	3300000	25000	8729.42	56.171	24.3534	60.7238	2184.37	21066.4	208.239	20	125.076
905	Discharge	2	0	1	54147.1	3700000	727239	13442	5	2.5	198.854	539.227	4376.18	333.527	100.698	394.066
906	Discharge	2	1	0	11000	23000000	4300000	11783	29.4061	87.4374	3050.38	1702.66	20230.6	835.166	165.659	385.022
907	Discharge	4	0	1	34680.3	1500000	25000	7740.06	5	13.9501	230.238	8470.13	12346.5	333.527	223.875	168.976
908	Abscondment	4	1	0				2270.4					18640.4	1166.68		200.754
909	Discharge	2	2	1	310634	10000000	3200000	13560.9	60.7505	72.5186	400.812	1324.27	26355.9	1110.77	20	326.183
910	Discharge	4	0	1	24422.9	817092	592194	12729.8	17.695	24.3534	24.5807	20151.7	3544.73	241.508	20	588.454
911	Discharge	3	3	1	48394	2000000	320376	10486.4	65.3325	11.258	131.738	566.41	14440.5	964.122	20	262.651
912	Discharge	3	0	1	79104.7	4000000	525539	33047.5	24.1975	18.1677	2221.01	1181.82	15096.2	989.964	324.551	221.653
913	Discharge	2	0	1	11000	6300000	447947	14394.1	54.2092	11.8007	1234.33	2398.36	4071.18	578.763	206.634	157.465
914	Discharge	3	0	1	61319.7	3500000	1400000	11428.8	86.3092	13.6831	736.506	387.98	6677.05	561.755	20	185.052
915	Discharge	2	0	1	42006.8	2400000	25000	11783	5	2.5	254.956	1317.82	4872.08	409.282	20	148.237
916	Discharge	3	0	1	68430.3	3100000	1400000	9547.69	5	7.94328	354.662	2247.39	9422.29	299.985	214.586	194.219
917	Discharge	2	1	0	21611.8	4700000	25000	6871.33	100.757	2.5	177.336	6280.94	4929.11	224.859	20	271.742
918	Discharge	1	0	1	32638.1	2800000	25000	5376.24	21.5953	7.94328	3044.32	5987.63	3337.37	274.887	343.621	106.435
919	Discharge	3	1	1	21611.8	5800000	1500000	14036.8	37.8808	23.8429	1429.35	9854.14	9300.3	258.184	429.288	317.12
920	Discharge	1	0	1	75399.5	9700000	388014	13111.3	166.11	11.5166	2306.68	5005.44	6036.14	467.574	511.638	187.16	27.3387	1606.29
921	Discharge	2	0	1	67430.5	1400000	14000000	10256.6	5	2.5	336.783	992.232	12810.1	421.839	20	291.273	123.619	815.063
922	Discharge	2	0	0	11000	884321	484467	12611.3	5	2.5	54.3873	2077.06	10128.9	818.006	20	443.79
923	Abscondment	2	0	0				4431.05					8068.93	781.667		375.622
924	Discharge	1	0	1	83543.4	4100000	1100000	17026.6	32.0124	2.5	1116.71	1760	5726.64	316.745	529.971	143.615
925	Discharge	2	0	1	44682.2	3700000	1700000	27480.6	34.0949	22.2687	311.976	10949.8	11048.2	1405.58	114.512	986.351	89.503	10016.9
926	Discharge	5	0	0	46085.3	4900000	25000	10134	28.7547	2.5	704.676	2736.77	12263.7	409.282	20	362.403
927	Discharge	2	0	1	466179	6500000	418827	7682.01	59.4418	2.5	126.541	18259.6	19668.9	283.247	20	450.569
928	Discharge	2	0	1	11000	8300000	522991	18350.1	83.0284	2.5	576.535	2278.87	6806.16	689.594	180.184	448.309
929	Discharge	2	0	1	47634.7	4500000	25000	17146.8	40.4907	25.3721	1136.41	20108.2	7908.08	502.325	133.949	317.12
930	Discharge	2	0	0	11000	8400000	237888	8379.68	5	2.5	237.311	4357.51	3300.52	258.184	20	214.803
931	Discharge	3	1	0	147009	5400000	791095	19194.7	254.927	21.2778	1116.19	5814.77	10234.2	1562.02	1315.86	475.424
932	Discharge	1	1	1	11000	4800000	1400000	8729.42	118.517	19.7276	1378.07	21143.3	6493.37	249.843	651.331	62.25
933	Discharge	3	0	1	11000	1600000	325993	8321.45	5	10.7128	422.45	3630.03	3761.78	208.239	317.763	198.798
934	Discharge	1	0	1	46085.3	4700000	1200000	12611.3	50.287	28.4116	232.867	883.977	9004.37	561.755	20	180.463
935	Discharge	3	1	0	11000	1200000	481878	1500	5	2.5	236.84	8921.17	3102.64	216.545	20	62.25
936	Discharge	2	2	1	127696	5700000	1700000	24175.6	22.2457	132.999	1451.6	1472.35	12962.6	886.695	308.28	348.826
937	Discharge	2	1	0	11000	2300000	481878	4919.32	5	12.8794	228.618	3276.04	4757.63	50	20	134.357
938	Discharge	2	0	1	21611.8	9200000	1300000	20041	98.1289	31.4293	1656.54	1097.2	8531.58	869.51	277.278	239.894
939	Discharge	7	2	0	30482.7	2700000	637837	1500	35.924	9.06081	57.226	727.931	22498.8	865.215	0.2	407.63
940	Discharge	2	0	1	28190.9	5600000	1400000	14990.7	62.7139	2.5	1317.64	1555.71	5958.52	852.334	272.581	226.216
941	Discharge	3	0	1	11000	4200000	729623	9313.59	60.7505	2.5	665.319	5746.87	4573.43	502.325	157.077	226.216
942	Discharge	2	0	1	11000	4000000	1000000	16426.6	104.701	28.9159	454.527	6423	4544.53	341.926	20	217.087
943	Discharge	2	0	1	34680.3	4400000	691277	10368.9	41.7961	2.5	747.897	3967.76	4317.84	400.847	120.694	111.106
944	Discharge	2	0	1	11000	4000000	25000	4464.06	5	34.927	389.952	19847.3	2750.29	199.941	20	162.073
945	Discharge	2	1	1	572702	2700000	2900000	111528	91.5606	185.945	103.399	953.157	27069.5	1535.89	20	1494.58
946	Discharge	2	0	1	11000	3400000	1300000	12848.4	18.9947	2.5	124.702	1162.32	7212.19	50	20	175.871
947	Discharge	2	2	1	47634.7	5500000	25000	26747.7	511.815	15.5428	392.016	2058.1	13054.4	1309.91	207.959	280.828
948	Discharge	2	3	1	11000	6900000	25000	9782.03	41.1434	15.0136	140.871	5851.81	10098.8	689.594	239.835	203.375
949	Discharge	6	0	1	42006.8	1500000	1700000	6525.04	20.2948	2.5	98.4763	4413.15	10768.1	50	20	111.106
950	Discharge	1	0	1	21611.8	5200000	389293	9430.61	227.655	15.5428	1036.2	2892.94	6525.85	681.053	249.168	189.637
951	Discharge	1	0	0	11000	9000000	779350	12256	40.4907	2.5	441.886	4703.55	11243.6	291.613	160.378	115.77
952	Discharge	1	0	0	26284.3	1500000	490946	6330.87	5	2.5	542.925	48401.5	3852.91	193.785	20	173.66	35.3947	13.7
953	Discharge	1	0	1	11000	8900000	970206	30197.4	1676.6	45.3076	1428.35	940.003	5626.73	903.887	163.018	326.183
954	Discharge	1	0	1	43676.2	5300000	1300000	12848.4	5	2.5	122.931	3729.24	6166.9	375.568	20	138.989
955	Discharge	3	0	0	11000	2500000	5900000	9138.18	5	2.5	233.202	1614.89	3899.01	295.805	135.933	108.771
956	Discharge	2	0	1	11000	3800000	393346	9138.25	19.9697	16.3337	198.638	15847.3	4238.84	279.067	127.327	310.32
957	Discharge	1	0	1	85446.8	3800000	857872	15468.8	196.466	9.06081	377.048	2563.05	11514.6	549.007	1782.85	138.986
958	Discharge	3	1	1	38489.5	9100000	630481	24786.8	81.7165	19.7276	1505.21	381.022	12395.2	1179.95	505.605	303.519
959	Abscondment	7	2	1				3187.55					3310.23	486.514		109.037
960	Discharge	3	0	1	32107	2800000	868908	15947.3	25.8246	2.5	135.085	1353.31	6913.34	50	20	274.014
961	Abscondment	5	1	1				4876.39					8124.15	442.096		165.967
962	Abscondment	4	0	0				1697.94					5293.62	427.87		100.689
963	Abscondment	2	0	0
964	Abscondment	5	0	0				3418.87					7141.45	457.132		164.149
965	Discharge	5	0	0	193874	6500000	1000000	17086.7	30.0577	8.50386	606.414	1538.1	6612.19	661.848	104.043	115.766
966	Abscondment	2	0	1				2678.45					4043.81	427.87		166.354
967	Abscondment	6	0	0				4277.47					20833.9	344.408		84.0353
968	Abscondment	1	3	1				3965.35					11357.4	1778.91		401.654
969	Discharge	5	2	1	112589	7600000	2200000	16667	80.4047	15.0136	712.122	482.879	21918.3	895.294	20	606.556
970	Discharge	1	0	0	27351.6	5300000	578342	4725.09	5	35.9165	357.436	3494.96	5189.93	221.082	20	62.25	7.8	13.7
971	Discharge	4	1	0	11000	2500000	316099	5719.99	56.1711	2.5	33.4175	1324.27	12229.2	287.43	0.2	230.776
972	Discharge	1	0	1	40060.6	8600000	740334	22555.1	384.935	9.30545	750.298	4417	9515.88	1877.04	214.346	446.934	183.651	2931.79
973	Discharge	4	0	0	29204.4	2100000	709017	7487.92	26.9374	15.2235	376.512	18997.4	4317.85	50	20	243.016
974	Abscondment	4	2	0				6762.83					7292.43	5687.2		391.235
975	Discharge	14	1	0	97273.9	3200000	383124	7844.2	191.708	2.5	31.0341	5251.03	24985.1	372.818	20	280.548
976	Discharge	7	0	0	11000	1100000	252883	1500	5	9.15344	66.5019	8259.8	4116.35	50	20	86.9875
977	Abscondment	3	1	0				3052.74					16034.7	762.445		153.075
978	Discharge	2	2	0	191051	2000000	1500000	26115.2	43.0365	8.21528	200.748	5673.6	13348	268.532	20	396.971
979	Discharge	2	0	1	51047.7	6000000	1400000	14695.2	77.7693	9.62201	925.565	1065.61	7183.31	786.221	249.42	363.738
980	Discharge	3	0	1	11000	2400000	25000	14452.5	5	2.5	293.02	909.379	4008.71	260.538	472.968	176.013
981	Discharge	3	0	0	11000	5800000	875503	11842.7	104.501	221.798	1777.94	5467.2	7370.5	230.186	20	164.672	80.9679	815.063
982	Discharge	2	0	0	31267.1	2900000	1200000	9872.24	44.2312	9.62201	49.7644	15053.7	8036.25	50	20	359.583
983	Discharge	4	0	1	11000	2100000	727810	6068.32	5	2.5	57.2705	1843.4	13265	236.581	77.992	108.363
984	Discharge	5	0	1	41206.6	3500000	246908	17617.3	5	18.4769	274.89	3617.89	3221.37	340.665	20	230.485
985	Abscondment	1	0	0				1000.49					3551.57	405.999		20
986	Discharge	3	0	1	34186.6	6400000	493566	25991.1	78.9696	19.8687	996.936	3319.18	10087.2	778.068	165.143	209.57
987	Discharge	8	1	1	130749	13000000	1900000	11432.5	5	49.3386	345.806	1179.87	14072.9	933.233	62.018	388.664
988	Discharge	3	0	0	80842.7	3300000	716077	9274.23	175.379	7.74564	33.6508	8964.57	11942.1	188.805	20	396.971
989	Discharge	3	3	1	517182	3800000	25000	27803.2	15.8783	22.2687	150.319	755.047	33106.6	1516.39	89.1497	1455.21	126.266	5947.03
990	Discharge	2	0	0	38684.2	3000000	1200000	10711.4	5	20.7958	373.125	4947.41	10945.9	324.609	172.074	192.808
991	Abscondment	3	2	1				2824.49					14696.4	348.015		216.354
992	Discharge	2	3	0	29204.4	3200000	967787	10231.6	16.838	24.0364	30.2162	5293.93	7031.1	276.531	20	293.042
993	Abscondment	2	0	0				7025.91					9752.67	754.899		309.683
994	Abscondment	5	1	1				3462.69					2937.36	998.323		188.246
995	Discharge	2	0	1	61724.3	5900000	2000000	16285.3	32.2466	10.1883	184.838	4945.71	13429.7	348.737	20	223.253	36.1267	3124.61
996	Discharge	4	0	0	58396.2	1300000	2400000	6658.7	5	6.80514	33.2522	10296.4	7718.23	260.538	20	163.392
997	Discharge	3	0	1	517776	8400000	656737	18473.2	74.1691	31.8833	954.419	2356.37	10474.9	753.616	182.523	374.125
998	Abscondment	2	1	0				1625.84					7564.51	304.884		94.7927
999	Abscondment	4	0	1				3182.33					4782.76	975.342		86.4435
1000	Abscondment	4	0	1				1988.86					10367.7	297.729		105.369
1001	Discharge	2	0	1	11000	2000000	25000	21480.2	5	6.80514	160.507	861.397	18637.1	388.913	20	405.277
1002	Abscondment	14	0	0
1003	Discharge	2	0	1	56461.6	5800000	539148	12516.9	82.5716	12.4272	1557.52	702.037	10445.9	818.85	135.448	484.184
1004	Discharge	2	0	1	70273.6	11000000	772011	14452.5	43.0365	24.9612	1480.28	564.429	8824.66	615.346	120.823	405.277
1005	Discharge	2	0	0	30248.7	1300000	524055	9393.73	5	2.5	116.497	2407.23	16614.1	405.02	20	213.756
1006	Discharge	4	1	1	309954	6100000	25000	26860.2	235.318	119.049	520.255	1707.18	15585.6	2096.2	166.873	525.73
1007	Discharge	2	3	0	33234.4	1500000	1000000	6422.34	472.422	43.3777	70.9906	2654.23	6633.93	1566.29	20	405.277
1008	Abscondment	3	0	1				2648.66					6142.98	612.404		79.1852
1009	Discharge	1	0	1	149049	2800000	986004	22128.5	505.906	74.346	400.985	4772.73	7432.76	476.726	20	164.672	44.1778	13.7
1010	Death	0.0001	0	0	117551	1200000	1000000	5690.17	88.3792	2.5	292.129	1182	15192.6	211.98	20	359.706	275.773	13.7
1011	Abscondment	2	0	1				1825.83					1410.32	427.87		130.638
1012	Discharge	5	2	1	132881	2200000	1200000	23885.7	136.737	9.15344	115.778	567.992	11777.2	1281.93	20	270.13
1013	Discharge	1	0	1	45176.9	7200000	1600000	14088.9	46.0238	11.0259	806.846	709.026	6371.51	518.077	82.3037	226.305
1014	Discharge	1	0	0	587737	23000000	1300000	8796.71	5	80.3975	257.822	4978.1	25096.9	493.809	159.389	372.048
1015	Discharge	1	0	1	25185.1	5600000	350998	14856.3	124.686	8.42486	842.306	992.232	6540.35	568.302	20	268.552	102.97	618.13
1016	Discharge	4	0	0	99892	10000000	2500000	7132.17	5	2.5	241.874	1471.72	8654.17	526.171	20	133.841
1017	Discharge	2	0	0	91879.8	14000000	425957	11071.7	46.6214	181.183	246.649	1058.86	16605.2	324.609	20	255.536
1018	Abscondment	0.0001	0	1				2984.15					4148.25	369.698		93.6071
1019	Death	0.0001	3	1	3000000	20000000	2500000	76124.6	15000	7500	5000	595.648	85872.9	12043.3	16588.5	1357.54	214.493	10951.5
1020	Discharge	5	2	0	365226	7200000	449619	9752.54	56.7899	2.5	977.475	5244.9	8285.63	316.587	246.415	205.382
1021	Discharge	5	2	0	153988	4100000	1900000	29599.5	5	8.68454	108.385	813.187	12331.4	50	20	654.72
1022	Abscondment	2	0	1				3267.95					6378.36	634.787		141.909
1023	Discharge	2	0	0	27028.5	1300000	730151	7132.17	5	10.0903	203.481	29038.9	4493.81	196.753	68.3689	163.392
1024	Abscondment	2	1	0				2291.42					13139	590.067		155.297
1025	Discharge	8	0	1	11000	1800000	684178	1500	5	11.4932	72.2019	5373.58	4702.83	212.668	20	167.602
1026	Discharge	3	0	0	243249	2100000	1100000	31362.3	88.3792	47.8678	191.738	43735.2	32708.1	10034.8	20	2557.4	23.3119	2158.92
1027	Death	0.0001	2	1	56247.3	6200000	3400000	33204.1	462.108	75.7482	566.449	4757	11924.7	2851.47	799.676	730.728	105.923	8150.78
1028	Discharge	3	0	1	226552	4200000	3700000	10171.7	46.0238	173.023	308.089	1273.29	10984.1	413.079	73.7013	118.998
1029	Discharge	2	2	0	11000	3900000	1500000	13483.5	5	10.5582	655.717	2318.18	9401.15	316.587	145.663	247.19
1030	Abscondment	3	0	1				3137.88					5089.18	442.487		81.616
1031	Discharge	3	0	1	50360.7	7200000	374244	17238.9	36.7435	7.54682	604.502	662.21	8612.61	376.139	97.5938	268.552	7.8	13.7
1032	Abscondment	1	0	1				1955.29					5987.87	247.928		98.3365
1033	Discharge	1	0	1	11000	1500000	467829	11673.2	5	12.4272	125.478	5002.65	4353.18	50	20	192.808
1034	Discharge	2	0	1	109911	9900000	1500000	27233	444.259	40.1638	745.15	2698.41	9475.14	1310.73	374.479	322.17
1035	Discharge	4	0	0	11000	3800000	16000000	12159.8	149.581	7.10884	96.7643	6210.61	5500.84	293.98	20	282.179	51.5055	12860.3
1036	Discharge	2	0	1	11000	4000000	316702	9513.29	20.9921	2.5	656.467	7256.78	7251.3	252.547	168.605	226.305
1037	Discharge	2	2	0	51709.8	2400000	605030	7395.26	13.8444	42.3399	128.329	7034.6	4532.39	184.691	131.479	164.672	7.8	3636.5
1038	Discharge	2	0	1	11000	13000000	1400000	26363.4	116.85	19.4049	752.904	1159.77	7666.66	461.486	310.302	247.19
1039	Discharge	4	1	1	35022.3	23000000	25000	30281.6	825.497	524.068	5000	1201.57	19408.9	2117.88	608.584	651.09	213.281	48593.3
1040	Discharge	4	1	1	134639	6300000	2000000	27481.7	243.808	171.21	3238.39	2673.17	9794.39	1450.77	186.602	475.877
1041	Abscondment	2	1	1				3531.56					4904.8	1183.22		181.706
1042	Discharge	4	1	0	11000	16000000	433877	16153.8	79.5698	9.62201	1990.05	1583.23	22099.2	794.376	82.3037	91.2752
1043	Discharge	3	0	1	30389.7	4500000	1400000	17238.9	24.1255	11.5166	2190.47	333.45	8678.06	733.406	20	286.726	206.517	1176.07
1044	Death	0.0001	3	0	44682.2	5700000	492021	44934.1	497.369	36.3743	285.709	475.22	9895.38	2284.79	20	345.988	7.8	13.7
1045	Discharge	2	3	1	69153.5	3100000	988598	20189.3	146.992	10.5582	706.941	2767.76	16614.1	1483.76	133.188	683.904
1046	Discharge	2	0	0	11000	717087	849723	4658.83	5	17.0836	77.1549	18187.4	4080.54	50	20	311.77
1047	Discharge	8	2	1	138794	19000000	1500000	23638.5	819.312	142.419	412.72	1985.34	27134.4	469.563	100.295	293.042
1048	Discharge	3	1	1	25890.9	5700000	295306	9035.37	5	2.5	305.956	1246.65	14246.3	542.365	76.9173	201.193
1049	Discharge	2	1	0	11000	1000000	870022	6304.27	5	10.5582	246.268	4057.71	11819.6	188.805	20	142.301
1050	Discharge	3	0	1	148097	2000000	713004	11948.4	5	2.5	56.8388	3475.97	11719.7	321.35	20	259.477	123.619	9514.63
1051	Discharge	2	0	1	11000	5200000	1100000	15667.1	5	8.68454	277.349	1862.8	7552.95	745.469	69.4326	192.808
1052	Discharge	1	0	0	11000	3600000	246908	6068.32	5	21.7224	970.13	17204.9	7759.42	284.534	152.511	62.25
1053	Discharge	3	0	0	44403.8	2600000	290985	10471.4	292.694	14.2923	236.579	6676.27	12078.4	220.634	20	154.965
1054	Discharge	2	0	0	34186.6	5100000	25000	5950.44	5	77.2076	5000	6419.62	5607.34	228.605	449.685	112.621
10550	Discharge	1	0	1	71228.1	2800000	1100000	23516	58.7637	25.8899	1634.99	682.136	8506.7	476.726	1012.12	410.134	309.05	9323.37
10551	Discharge	2	3	0	2500000	12000000	9100000	29350	81.9712	245.571	5000	2308.62	59498.2	8274.37	241.616	2813.43
1056	Discharge	2	2	1	131818	4500000	1500000	17373.1	22.7744	2.5	128.724	1609.38	21363.9	244.562	152.511	255.536
1057	Discharge	1	0	1	30248.7	4200000	452231	17312.1	76.5691	22.6484	654.967	3253.66	8644.12	542.365	411.228	226.305
1058	Discharge	2	1	1	11000	2200000	748821	14210.1	5	2.5	132.022	950.336	9862.86	453.411	75.3078	251.364
1059	Discharge	2	0	0	11000	672239	902424	4702.67	5	338.867	124.514	100855	11584.3	272.519	20	100.462	7.8	2335.44
1060	Discharge	16	2	0	25890.9	1400000	333584	5597.26	5	41.0824	105.896	9081.16	3017.49	50	20	112.621
1061	Discharge	3	0	1	11000	5700000	373634	11572.8	81.053	15.1523	1078.84	8412.8	13821.6	702.961	209.356	353.268	69.2271	2623.14
1062	Discharge	2	0	0	11000	3100000	674786	4702.67	5	20.8962	478.647	22878.1	16859.9	415.099	1097.64	92.4284	7.8	13.7
1063	Abscondment	1	1	1
1064	Discharge	3	1	1	11000	582337	191475	4425.06	0.1	6.80514	53.4662	11124.9	2770.97	180.862	20	184.415
1065	Discharge	3	1	1	84311.5	3700000	778937	11552.8	5	2.5	68.47	4023.71	19534.1	501.896	20	303.448
1066	Discharge	7	2	1	11000	1600000	700324	5316.58	59.2935	2.5	54.9356	12057.3	10837.7	279.996	20	173.12	76.1451	1210.46
1067	Abscondment	1	0	0				1182.54					4193.01	226.753		51.4485
1068	Discharge	1	0	1	37816.3	6400000	1200000	22527.4	574.947	15.2235	964.243	12621.9	9113.87	712.897	349.387	213.756
1069	Discharge	1	1	1	39538.1	8400000	537894	18350.8	99.3973	6.80514	330.087	6190.41	8341.39	729.18	251.225	197.001
1070	Discharge	2	0	1	46695	1900000	325168	6540.49	5	6.80514	62.6859	2540.42	5238.71	204.708	20	62.25
1071	Abscondment	2	0	0				2290.29					2232.29	384.195		105.369
1072	Discharge	2		1	11000	3500000	25000	17129	26.3423	2.5	236.899	4793.88	2757.85	477.642	338.165	361.661
1073	Discharge	3	1	1	36035	3200000	2000000	33855.8	5	15.6888	273.249	1186.56	15984.7	1203.81	270.56	638.055
1074	Discharge	2	0	1	248105	7400000	1800000	26984.4	90.9811	7.74564	456.386	1862.8	7949.33	228.605	1940.52	284.713
1075	Discharge	3	0	1	11000	7100000	1500000	8916.04	5	2.5	199.102	875.108	11396.6	248.559	83.9447	148.626
1076	Discharge	2	0	1	44217.4	4200000	1300000	12316.6	96.3923	2.5	704.301	3587.91	18858.2	309.938	240.897	262.759	345.349	5153.27
1077	Discharge	3	0	1	57573.6	1900000	1200000	6379.83	5	18.4311	131.317	2731.09	20682	317.431	20	84.4029	50.8658	13.7
1078	Discharge	3	1	1	11000	12000000	345411	12275.6	57.3887	8.91899	1499.09	2281.53	7987.34	925.057	122.508	367.892
1079	Abscondment	4	0	1				1578.22					23191.9	479.149		81.616
1080	Abscondment	3	1	0				2274.47					1264	290.583		103.032
1081	Discharge	3	0	0	11000	3200000	359823	6333.78	54.0969	621.194	91.7093	15039.5	15732.8	312.577	20	303.447
1082	Abscondment	2	0	1				5695.47					11305.7	2161.48		282.315
1083	Discharge	3	1	1	42805.2	22000000	2100000	20557.8	158.613	113.827	1899.42	4698.59	12284.5	2048.49	749.264	309.69
1084	Discharge	2	1	1	69994.8	2600000	2200000	22280.9	59.1848	68.9982	171.238	1289.91	10542.4	1739.86	402.318	1053.39
1085	Discharge	3	1	1	96740.9	14000000	2300000	19521.1	5108.06	307.406	2265.26	981.839	33837.9	1465.51	487.286	225.981	319.664	2876.21
1086	Discharge	2	2	1	469172	1900000	728489	7635.36	88.7034	2.5	165.556	6260.01	27110.4	212.817	20	378.099	161.505	24953
1087	Discharge	11	0	0	152468	18000000	1100000	29693.1	304.25	2.5	3158.86	434.686	13275.8	348.7	142.823	268.044
1088	Discharge	3	1	0	28615.7	4000000	25000	6737	5	23.3661	2866.87	5394.55	26506.2	437.702	1011.18	124.611	7.8	13.7
1089	Discharge	5	0	0	30960.6	3600000	432575	7635.36	27.0198	12.6998	1075.81	3952.98	8137.83	294.961	90.4159	116.553	31.7786	13.7
1090	Discharge	1	0	1	26459.7	4200000	984990	14301.2	29.3187	37.4063	666.973	2871.57	8517.49	461.487	20	278.464
1091	Discharge	2	0	0	11000	2100000	372247	10351.5	5	2.5	339.168	991.147	7764.57	356.735	20	305.529
1092	Discharge	2	1	0	11000	2400000	536639	6540.49	5	8.68454	148.006	2225.71	7944.21	212.668	20	62.25
1093	Discharge	5	0	0	77261.8	5200000	1100000	10531.5	5	11.9603	1067.3	1961.18	13884.3	252.55	20	307.608
1094	Discharge	2	0	0	11000	3400000	993740	9105.89	21.4355	29.1827	449.328	2429.92	6218.75	357.169	93.1145	222.34
1095	Discharge	3	0	0	224570	6700000	938199	16745.2	4004.27	253.916	489.1	17296.1	100227	1016.81	20	873.959	340.429	23986.7
1096	Discharge	3	0	1	24087.6	2300000	928829	6356.41	24.9167	8.39023	401.646	3062.91	4112.02	179.348	20	111.923
1097	Discharge	2	0	1	11000	566792	521371	1500	5	2.5	23.9229	7592.39	3026.42	349.976	20	201.685
1098	Discharge	1	0	1	135686	1600000	576595	11525.2	5	7.18741	83.1601	4516.37	28963.9	349.976	20	172.913
1099	Discharge	2	2	1	64813	9700000	1700000	35099.9	53.7571	60.7998	358.135	7839.66	15607.1	937.827	3051.8	259.712
1100	Discharge	2	1	1	460591	4400000	1800000	18958.1	43.809	11.6331	194.286	1071.27	25790.7	714.975	93.1145	531.114
1101	Discharge	3	3	1	288901	4200000	3500000	13839.1	52.1772	186.369	229.803	1691.36	29562.5	2727.76	137.267	498.874
1102	Abscondment	3	0	0				1334.27					9586.57	276.322		135.16
1103	Discharge	4	2	0	27170.7	3400000	448836	8187.38	5	91.8762	1516.2	1230.72	5721.32	249.918	167.978	249.307
1104	Abscondment	6	0	0				2487.66					13896.8	1440.16		231.36
1105	Discharge	1	0	1	39380.3	4400000	840789	24346.1	121.807	18.6505	599.2	5905.64	2695.59	299.788	450.854	201.685
1106	Discharge	1	0	1	11000	3800000	1100000	7996.76	119.672	2.5	283.121	23242.8	14466.9	50	20	209.682	120.186	13.7
1107	Discharge	1	0	0	27170.7	5100000	1200000	13259.8	22.4264	19.9028	419.14	15235.4	9808.18	221.585	125.564	128.086
1108	Discharge	2	0	0	11000	1100000	498943	10659.9	59.5772	236.779	82.6591	14793.6	3074.88	50	20	119.994
1109	Discharge	3	2	1	60637.7	6000000	858946	19425.2	20.4477	2.5	571.985	427.042	13257.8	670.699	219.678	251.387
1110	Discharge	2	0	0	45288.5	3400000	654254	6813.34	78.8874	2.5	215.524	1484.66	6304.58	186.364	20	189.333
1111	Discharge	1	2	1	179535	16000000	1800000	16859.5	669.484	200.074	5000	1868.55	10589.1	1862.11	1439.37	326.702
1112	Discharge	1	0	1	36108.8	8300000	1800000	17441.9	37.604	2.5	604.416	740.439	13746.5	960.233	364.742	343.549
1113	Discharge	2	0	1	29967.7	5500000	1100000	9105.89	42.7704	10.8181	789.91	1667.73	3880.67	235.735	72.4908	411.298
1114	Discharge	1	0	1	355781	10000000	1400000	19308.4	28.9367	2.5	281.786	14296.6	13065.5	589.82	246.566	526.809
1115	Discharge	3	2	0	18417.4	6800000	422176	11109.5	985.922	17.6105	106.894	3737.07	27024.2	1512.21	59.918	332.624	7.8	2129.18
1116	Discharge	3	0	0	48872.8	3900000	254537	5103.04	5	2.5	405.226	5866.77	5116.95	722.365	55.4313	214.068
1117	Discharge	2	1	1	11000	1100000	378536	5444.38	5	12.8604	200.736	9129.48	4306.93	50	20	209.937
1118	Discharge	2	1	0	43624.7	1800000	1500000	4094.05	5	2.5	370.405	47652.8	11877	287.477	20	201.544	62.4112	698.683
1119	Abscondment	1	0	0				2561.76					7698.19	233.799		183.889
1120	Discharge	2	0	0	80712.7	9600000	25000	14999.2	5	7.98838	324.619	911.785	19617.9	1065.05	20	297.313
1121	Discharge	3	2	0	34958.1	2300000	828639	13259.8	5	10.0058	272.984	503.955	19182.9	349.976	109.282	238.92
1122	Discharge	2	1	1	52238.2	11000000	523603	17092.4	450	18.6505	5000	4784.1	6336.72	900.529	462.794	347.766
1123	Discharge	2	1	0	11000	1700000	383303	11525.2	26.4193	2.5	1840.56	5612.82	5830.05	299.788	444.241	62.25
1124	Discharge	3	3	0	11000	3100000	622142	6699.05	17.0175	42.9146	352.59	3999.48	3915.52	207.469	223.327	152.474
1125	Discharge	3	2	1	47110.9	1400000	3300000	12449.7	5	33.0203	157.657	1850.83	3267.46	228.656	20	152.474
1126	Discharge	2	0	0	24087.6	14000000	254537	5900.08	5	9.19645	340.088	190.084	6035.71	264.131	157.3	140.26
1127	Discharge	2	0	0	11000	3600000	25000	10602.2	25.4169	14.0929	760.86	456.628	4579.59	264.131	181.694	124.038
1128	Missing chart			0				2398.42					4851.17	50		222.106
1129	Discharge	1	1	1	32548.5	11000000	3500000	20477.2	373.865	6.78838	442.321	3323.48	7571.13	788.999	406.173	343.549
1130	Discharge	2	1	1	175457	15000000	1700000	24933.8	149.921	68.2912	1497.64	1118.52	9411.82	1793.16	537.469	462.463
1131	Death	0.0001	3	0	11000	1100000	141587	7906.3	50.8858	38.2709	74.1096	15952.1	16470.9	809.783	20	423.779	7.8	13.7
1132	Discharge	5	0	0	76129.4	1100000	1200000	6128.17	5	2.5	46.4396	4563.95	4352.57	221.585	20	501.021
1133	Abscondment	1	2	0				5951.12					14309.1	1601.15		687.503
1134	Discharge	10	0	0	88304.1	13000000	998441	11944.3	205.276	23.3661	72.4267	8227.4	46694.6	482.976	20	423.779	175.68	1638.11
1135	Discharge	2	0	1	11000	3700000	1200000	18024.7	40.1814	66.9664	299.376	9744.31	5183.44	264.131	20	268.049
1136	Discharge	2	0	1	70730.7	6300000	485879	9544.5	488.8	68.429	1820.76	22182.7	16415.2	963.014	498.778	340.876	51.4443	6436.67
1137	Discharge	2	0	0	91295.5	1600000	1400000	13723.2	5	2.5	104.803	1183.48	6154.25	50	20	197.565
1138	Discharge	4	0	0	11000	2500000	241503	11063.5	35.5508	8.39023	5000	1626.39	6847.44	249.918	20	164.725
1139	Discharge	2	1	1	44804.5	1500000	786044	4180.65	5	2.5	42.1474	5107.79	5294.1	205.37	20	336.749	48.1483	6728.62
1140	Discharge	11	1	1	459952	9600000	25000	26345.9	26.9215	6.78838	226.866	1806.53	15361.7	722.365	20	343.549
1141	Discharge	2	0	0	11000	2800000	249340	6242.27	5	15.3301	1328.47	5064.01	4782.28	278.373	98.8754	119.994
1142	Discharge	2	2	1	40570.4	3000000	1200000	7455.09	27.9239	2.5	67.9019	2600.02	19655.8	581.363	20	328.5	136.145	3636.5
1143	Discharge	3	3	1	11000	3600000	1000000	20126.4	192.783	15.7436	283.773	1148.05	7310.25	641.243	62.2425	251.387
1144	Discharge	6	0	0	30631.1	1100000	392801	6470.59	5	7.18741	155.348	4290.49	5954.67	50	20	148.398
1145	Discharge	2	1	1	27170.7	7400000	1300000	32489.2	23.4203	31.7388	315.258	9927.35	8723.54	385.995	153.752	172.913
1146	Discharge	2	0	1	87716.5	11000000	1600000	21882.1	57.9858	6.78838	882.663	1915.81	8294.32	774.172	1948.88	335.121
1147	Abscondment	1	0	1				4871.55					2052.45	853.317		139.664
1148	Discharge	2	0	1	92793	6100000	431490	31423.2	1508.45	55.9744	924.27	1614.58	6783.94	1177.81	191.884	276.397
1149	Discharge	5	1	0	22405.2	3000000	786843	7958.06	19.4633	2.5	300.723	3750.27	6805.12	151.394	77.0587	148.398
1150	Discharge	1	0	1	39380.3	16000000	702870	31660	379.915	27.4841	5000	787.714	11840.8	1275.86	741.664	432.582
1151	Discharge	1	0	1	11000	2400000	785818	8761.23	43.2895	7.98838	517.438	2506.78	3303.35	144.434	20	164.725
1152	Discharge	1	0	1	94270.2	4600000	576595	21882.1	758.584	100.405	334.977	12719.6	10589.1	429.387	316.962	152.474
1153	Discharge	2	0	1	355704	3000000	1100000	16650	238.89	33.2877	702.881	491.069	7328.08	392.519	61.2805	156.919	89.8415	9466.82
1154	Abscondment	2	0	1				3835.82					2372	255.01		175.144
1155	Abscondment	4	0	0				4838.46					7015.74	416.926		301.276
1156	Discharge	10	0	0	150210	714349	272555	14302.9	23.9184	2.5	58.917	12090.4	3961.91	214.523	0.2	243.073
1157	Discharge	3	0	1	20600.7	4100000	1300000	15928.7	44.8494	2.5	468.53	225.669	6683.21	663.33	119.735	326.702
1158	Discharge	5	0	1	79020.9	17000000	2100000	8990.97	26.9215	47.6848	338.952	917.692	10366.2	342.789	20	238.92
1159	Discharge	2	0	1	69404.8	4900000	1200000	14302.9	17.5049	9.60076	1429.3	4944.86	5194.51	429.387	110.441	214.068
1160	Discharge	10	1	1	595036	4700000	766289	36288.7	241.019	50.2961	1740.72	1041.74	23763.8	1102.59	1149.36	314.092
1161	Discharge	2	0	1	20600.7	2600000	889034	13839.1	18.9723	7.98838	323.91	2888.3	5161.29	207.469	83.9266	197.565
1162	Discharge	2	0	1	24087.6	3000000	1500000	10487	17.0175	18.2339	225.074	3845.18	5949.26	228.656	125.564	99.8561
1163	Discharge	1	1	1	31281.9	3100000	325217	10026.2	40.6983	10.0058	589.399	5374.06	5055.88	271.249	85.0731	140.26
1164	Discharge	2	0	0	38317.5	1600000	1100000	10832.8	5	2.5	103.05	373.773	5851.75	235.735	20	160.637
1165	Discharge	2	0	1	11000	3100000	1100000	13491.4	5	11.6331	243.167	2562.96	4100.51	158.365	20	107.895
1166	Death	0.0001	3	1	682869	22000000	1500000	62501.8	19784.7	626.956	2808.53	3510.67	29380.1	6342.83	818.328	826.43	89.8452	1210.46
1167	Discharge	3	0	0	24087.6	1600000	148142	7843.44	5	32.1657	223.353	11651.7	3434.37	50	55.9983	140.26
1168	Discharge	3	0	1	38317.5	5700000	295363	11294.3	5	2.5	178.758	580.837	25079.9	700.204	61.1062	247.228
1169	Discharge	1	0	0	80152.2	7900000	25000	8876.09	36.5764	15.7436	840.569	2601.4	9597.75	349.976	258.885	144.327
1170	Discharge	1	0	1	25670.7	6700000	1200000	24757.5	50.6005	59.482	1514.8	367.853	18431.7	465.675	196.694	305.697
1171	Discharge	2	0	1	33772.5	14000000	25000	21267.2	23.4218	2.5	813.88	1251.39	4477.58	509.37	298.107	172.915
1172	Discharge	2	2	0	11000	1800000	292845	8072.71	5	2.5	138.85	3889.69	20483.7	777.886	149.328	236.848
1173	Discharge	2	0	0	11000	5300000	1200000	11611.8	19.9555	2.5	492.109	778.85	10042.8	179.348	20	83.8513
1174	Discharge	2	0	0	21502.9	1400000	331363	7958.07	0.1	2.5	112.857	367.853	10966.5	161.857	20	236.848
1175	Discharge	2	0	1	11000	3600000	25000	10602.2	5	2.5	146.17	551.27	14912.3	165.354	20	181.117
1176	Discharge	2	1	0	79283.6	9100000	2300000	43031.1	261.58	33.0204	5000	373.772	15257.6	1701.4	1246.35	606.738
1177	Discharge	3	1	0	408429	7000000	3300000	24463.7	1770.64	67.1871	2994.7	666.56	65077.5	1550.78	177.815	168.819
1178	Discharge	3	0	1	484690	6400000	25000	24463.6	51.6512	8.39023	77.1022	1543.71	9637.89	436.635	20	305.697
1179	Death	0.0001	1	0	685271	29000000	3100000	47877	20600.6	5409.09	781.739	1888.03	52357.2	3358.68	255.461	697.744	507.903	13030.9
1180	Abscondment	4	3	1				11399.6					14951.7	5526.29		612.072
1181	Discharge	2	0	1	45386.2	12000000	1200000	14283.7	1943.52	160.902	5000	1450.4	11838	1147.79	327.697	361.538	199.895	4724.76
1182	Discharge	3	2	1	125639	6600000	25000	23524	86.4918	24.5231	779.412	722.71	20052.2	1035.06	260.121	390.067
1183	Discharge	2	1	1	221753	7000000	1900000	30594.8	376.889	77.5973	602.827	693.158	13536	1647.95	163.226	661.053
1184	Discharge	2	0	1	209682	2900000	1100000	23641.4	20.4477	10.8181	210.268	669.516	10470.3	328.431	86.2202	99.8561
1185	Discharge	2	0	1	20600.7	5100000	368964	16859.5	25.9177	2.5	352.732	2211.23	2732.68	246.369	20	128.086
1186	Discharge	3	0	0	41811.2	810045	711616	6290.74	3528.45	109.201	101.449	16480.9	9632.83	257.573	20	511.546	7.8	13.7
1187	Discharge	1	0	1	66153.3	4200000	1300000	12449.7	84.3142	11.2253	615.253	17736.6	6953.05	357.169	271.265	263.879
1188	Discharge	2	0	1	11000	5400000	533039	13401.5	16.323	12.8152	994.915	5497.09	4676.59	212.788	193.169	136.428
1189	Discharge	3	0	0	11000	1600000	214940	8453.92	5	15.6424	329.252	2494.8	9234.81	151.31	20	116.141
1190	Discharge	64	0	0	11000	887174	330357	1500	5	18.0207	2047.88	17358	5709.07	220.267	62.6386	160.966	7.8	13.7
1191	Discharge	2	1	1	26973.1	5000000	426342	9727.77	197.186	122.914	1418.45	3081.57	13325.1	870.989	73.3662	334.686	253.209	29501.6
1192	Abscondment	3	1	1				2914.6					2852.75	479.149		76.7422
1193	Discharge	3	0	0	31714.4	11000000	1300000	15795.2	101.217	86.1958	2891.36	1828.49	20358.8	916.97	489.986	246.395	115.189	10304.1
1194	Discharge	7	1	0	38487	4200000	1600000	5336.73	5	5.56605	41.1626	3983.16	5339.17	166.789	0.2	136.428
1195	Discharge	3	0	1	61524.6	5100000	583059	16686.9	35.1993	7.77718	970.374	944.084	6140.56	415.217	354.967	144.526
1196	Discharge	3	0	1	11000	4100000	786044	6916.06	61.1706	39.9351	1071.65	3532.73	9612.73	205.37	20	144.789	72.0331	13.7
1197	Discharge	2	0	1	36172.3	5000000	780338	14079.8	5	8.2176	505.722	7751.08	7622.54	280.9	109.894	225.167
1198	Discharge	1	0	1	28205.3	3100000	852908	17141.4	5	12.1609	249.589	1951.07	5180.45	280.9	125.846	140.478
1199	Discharge	2	0	1	51201.2	2500000	25000	12272.8	24.6273	12.5972	71.3464	845.997	5559.86	174.498	69.2871	281.425
1200	Discharge	1	0	1	354582	4300000	418316	19703.1	72.7766	7.33621	165.683	1205.35	7249.38	228.002	86.0977	217.122
1201	Abscondment	2	0	1				5255.2					10285.5	1597.21		484.908
1202	Death	0.0001	2	0	3000000	5200000	941762	20871.6	527.078	109.201	1146.09	566.848	36584.6	970.694	95.5942	1711.37	101.238	16209.3
1203	Abscondment	2	0	0				2044.88					5553.12	304.884		100.689
1204	Transfer	1	1	1				4090.83					7978.5	1113.67		214.204
1205	Discharge	5	1	1	313585	6000000	2300000	28999.7	467.598	21.719	820.825	1925.94	34038.1	1668.23	154.027	570.457	354.613	4057.01
1206	Discharge	3	3	0	51201.2	1100000	834919	13288.5	16.323	2.5	42.162	4005.31	24358.4	540.74	20	349.689
1207	Death	1	3	0	34610.4	1400000	341279	14896.5	142.253	295.768	141.93	10377.6	52309.5	1801.25	20	676.432	113.481	738.018
1208	Death	1	3	1	54582.2	4000000	352131	10647.5	183.087	653.435	82.0558	26953.7	56995.1	5893.69	20	727.647	55.6766	13.7
1209	Abscondment	4	0	0
1210	Discharge	3	0	0	23450.1	6300000	1500000	5404.68	5	19.2523	621.718	17643.2	9983.54	294.961	375.735	369.815
1211	Discharge	7	2	1	198986	1000000	384291	4702.67	720.187	13.5166	39.8354	5484.69	7869.3	324.927	20	258.665	6.97899	13.7
1212	Discharge	2	0	0	42768.8	2100000	25000	5336.73	245.082	6.45248	135.738	6023.78	3745.53	189.862	66.645	152.616
1213	Discharge	2	1	1	11000	2200000	1000000	5558.33	17.9801	20.4032	1081.4	768.141	4913.75	310.928	104.939	112.075
1214	Discharge	3	1	1	29671	1400000	969788	9573.78	5	2.5	102.481	4387.29	3802.28	50	20	91.6914
1215	Discharge	3	0	0	11000	989362	622289	6113.11	5	77.8073	459.854	2961.47	5528.44	189.862	20	112.075
1216	Discharge	7	2	0	96277.5	2400000	555692	26287.2	22.963	28.5754	238.09	2866.67	7503.45	228.002	209.854	277.409
1217	Discharge	4	0	1	71574.2	6000000	516095	9361.47	127.497	34.1172	612.176	2045.17	13420.8	415.099	66.6882	291.465	158.121	13.7
1218	Death	11	3	0	17859.9	717423	25000	4790.07	524.884	1224.3	284.062	2034.32	18037.2	309.938	20	258.665
1219	Discharge	2	0	0	11000	2700000	749205	5004.7	5	2.5	129.526	1064.98	1586.19	151.31	20	62.25
1220	Discharge	3	1	1	11000	1600000	907807	7275.12	36.1153	13.5166	655.183	6299.79	10043.5	324.927	90.4159	234.141	72.6882	2594.7
1221	Discharge	4	1	0	11000	14000000	2000000	21587.2	129.403	128.724	783.814	2407.84	12112.4	1654.57	552.986	422.013
1222	Discharge	3	0	1	11000	3300000	306385	11146.4	5	11.2874	167.605	11101.7	9186.55	422.629	20	112.075
1223	Discharge	3	1	0	11000	1500000	331452	4354.21	27.0198	2.5	83.9744	12326.4	12149.2	153.347	20	165.016	7.8	13.7
1224	Abscondment	6	3	0				2060.58					7589.73	679.688		252.673
1225	Discharge	3	3	1	52907.8	8900000	1100000	13627.5	121.161	2.5	61.2712	490.341	11095.7	658.212	20	313.55
1226	Discharge	3	0	1	1300000	8600000	1400000	33671.2	17.9801	59.6407	2232.96	952.964	82595.9	994.279	117.282	1107.29
1227	Discharge	9	0	0	11000	685309	349431	8901.5	5	9.53585	60.9209	2939.17	5903.34	166.789	20	213.099
1228	Discharge	3	2	0	11000	951347	510135	9013.47	5	2.5	56.8427	3211.98	4371.09	50	20	237.23
1229	Discharge	2	3	0	58061.5	7400000	25000	17412.4	318.713	54.1365	1650.8	2186.28	44292.4	1958.21	146.471	757.626	120.186	18741.2
1230	Discharge	2	2	1	170969	4200000	25000	13578.9	60.2317	17.2004	227.089	1515.12	41486.3	1543.37	169.12	912.981	168.025	10328.1
1231	Discharge	2	2	1	71574.2	3200000	1100000	9911.27	5	2.5	497.746	2731.09	47799.1	680.121	419.13	193.414	57.2623	1856.79
1232	Discharge	2	0	0	11000	2400000	349431	7560.31	5	2.5	438.861	3434.24	2879.5	212.788	20	99.8564
1233	Discharge	9	0	0	45962.7	3300000	1300000	24470.5	407.758	1031.05	849.024	2392.91	14296.5	168.191	160.318	570.457	96.5157	91077.5
1234	Discharge	2	0	0	11000	3900000	541998	3235.12	5	35.7776	491.003	4247.25	6440.81	294.961	20	96.4441	35.6574	1978.95
1235	Discharge	2	1	0	11000	1100000	830406	5502.91	5	22.99	46.4631	6470.88	6923.46	212.788	20	132.376
1236	Discharge	1	0	1	11000	2800000	1300000	9125.47	5	2.5	192.071	3653.42	6027.32	50	20	136.428
1237	Discharge	2	0	1	72407.4	1800000	1500000	13853.6	5	2.5	163.413	3317.6	9389.04	220.401	20	176.843
1238	Discharge	1	2	0	508712	3400000	885271	10584.1	5	17.3767	195.303	524.467	16436	303.432	63.9844	148.572
1239	Discharge	3	1	0	27803.1	676998	128404	5316.58	23.4168	25.0152	24.0567	30426.8	22482.3	183.051	20	165.016	104.634	33105.3
1240	Abscondment	3	3	1				2940.08					18997.4	2779.15		384.981
1241	Discharge	2	3	1	65099.9	2600000	807747	36570.1	402.389	15.2082	362.815	1152.84	18231	1256.76	675.374	325.596
1242	Discharge	3	2	1	102065	6600000	996822	36105.7	39.1059	23.4205	226.426	3167.49	22648.9	1023.45	20	1219.77
1243	Discharge	2	0	0	91215.9	15000000	407503	7895.16	5	63.4486	5000	1831.86	23341.9	797.219	20	192.967
1244	Abscondment	1	0	1				5652.79					12871.8	2121.44		175.144
1245	Discharge	2	1	0	11000	2200000	502442	4562.7	5	2.5	2631.8	1187.86	3178.18	250.734	20	62.25
1246	Abscondment	3	0	1				4909.8					32526.7	1447.99		280.204
1247	Discharge	3	0	1	255193	7200000	866337	19076.1	192.784	8.2176	2917.24	1660.86	7034.05	735.081	1637.3	172.809
1248	Transfer	2	1	1				1024.59					2182.35	552.949		169.656
1249	Discharge	2	0	0	11000	4300000	520347	8677.65	64.8948	15.8594	63.8791	4470.31	5768.49	143.536	20	373.788
1250	Discharge	4	0	0	95283.7	2000000	1400000	30895.8	14.668	34.1394	119.545	6187.53	17169.9	650.884	20	712.955
1251	Discharge	6	1	0	11000	4000000	6700000	11484	5	2.5	248.269	543.006	19412.5	767.986	20	148.572
1252	Discharge	1	3	1	269022	4900000	426379	23532.9	61.5212	8.2176	41.1626	665.43	22662.8	1081.78	20	337.642
1253	Discharge	1	1	0	28946.8	2100000	1900000	11821.9	5	2.5	414.779	1251.9	22087.1	370.652	20	373.788
1254	Discharge	2	1	0	43778.9	1900000	407503	11596.6	48.0547	10.4124	282.13	37105.7	2460.54	50	20	156.658
1255	Discharge	2	0	0	44768	2300000	690648	8342.1	243.353	2.5	67.305	6982.99	5690.42	197.519	20	213.099
1256	Discharge	1	0	1	117968	6900000	2300000	16005.8	144.775	31.1457	139.638	5020.92	3591.32	459.628	986.517	217.122
1257	Discharge	2	0	1	52060.8	6500000	1200000	12385.5	17.4275	2.5	281.472	1135.31	6513.71	370.652	447.075	205.049
1258	Abscondment	0.0001	0	1
1259	Discharge	2	0	0	23302.4	4200000	369048	14193	18.533	8.6575	2162.75	4417.73	6716.58	392.956	1147.79	62.25
1260	Discharge	3	0	0	97751.9	3700000	830406	9461.66	5	9.53585	897.516	3639.56	6610.21	212.788	258.725	172.809
1261	Abscondment	8	0	0				5172.1					6664.17	493.86		580.742
1262	Discharge	2	2	0	11000	725741	612498	1500	5	2.5	84.43	3444.51	8446.04	183.051	20	80.3932	7.8	13.7
1263	Discharge	4	0	0	53742.6	616255	246377	6780.24	5	9.97435	5000	1246.09	3354.19	325.897	20	205.049
1264	Discharge	2	0	1	69829	5200000	648892	12272.8	55.9044	8.6575	339.278	929.27	5020.77	658.212	59.9551	281.425
1265	Discharge	2	0	0	43624.7	3700000	1100000	7996.76	27.0198	2.5	826.027	642.469	10738.9	306.193	85.2095	254.573	176.185	2306.24
1266	Discharge	2	1	1	103469	3400000	1400000	14985.4	13.566	2.5	223.238	2058.61	18747.8	511.285	118.508	160.698
1267	Discharge	10	1	0	60787	2900000	1300000	42390.8	25.1824	11.7243	54.6764	7947.18	7364.13	239.381	20	954.309
1268	Discharge	2	0	1	80855.8	6300000	644076	9461.66	5	19.1074	329.516	316.406	3295.76	182.188	20	136.428
1269	Discharge	2	0	0	11000	2500000	243282	5226.01	5	13.0331	717.288	284.015	2585.49	143.536	20	62.25
1270	Discharge	2	0	0	11000	1600000	597848	6557.71	5	70.6326	576.692	13176.4	5944.72	258.29	270.673	103.933
1271	Abscondment	8	0	1				3716.71					7169.12	800.236		227.081
1272	Discharge	2	0	0	63691.4	2000000	756152	12724	145.915	2.5	995.766	1826.18	4027.42	50	20	148.572
1273	Discharge	2	0	1	11000	2800000	546911	11484	15.7711	16.51	275.287	1483.13	2696.66	151.31	62.6467	108.005
1274	Discharge	1	1	1	27353.7	3800000	456714	10022.7	187.915	31.7876	671.263	14742.9	4843.48	166.779	182.429	62.25
1275	Missing chart		0	0				1439.25					1123.25	190.186		74.7529
1276	Discharge	1	0	1	61843	9500000	25000	12385.7	422.604	16.0752	3392.61	2433.07	3762.15	789.892	230.11	122.225
1277	Discharge	2	3	1	331988	14000000	1700000	30203.1	111.227	52.8621	1459.78	380.39	46060.3	1892.37	188.398	644
1278	Discharge	3	0	0	407438	21000000	2900000	25626.6	28.7944	71.6882	1132.38	950.004	34808.2	1404.46	115.746	383.831
1279	Discharge	2	0	0	138911	2400000	386974	8398.01	5	2.5	93.3411	1108.95	29038.1	243.168	20	215.11
1280	Discharge	3	0	0	28615.7	2600000	1100000	15227.2	36.1153	21.719	147.444	3820.05	7786.41	212.817	63.9924	205.612	155.285	27972.4
1281	Abscondment	6	1	1				6179.12					4048.78	523.356		157.515
1282	Discharge	7	1	0	31072.2	5300000	969788	10584.1	29.6288	54.1341	2124.52	1928.39	5934.38	452.236	119.734	192.967
1283	Abscondment	8	0	0				5274.73					6654.13	384.195		271.751
1284	Abscondment	5	3	0				10873.8					40934.1	12951.2		1181.48
1285	Discharge	4	3	0	24169.4	2300000	388336	54768.7	7952.75	181.482	716.458	2240.52	17423.6	2397.36	483.321	299.496
1286	Discharge	2	0	0	73949.9	3200000	395852	14136.4	16.3231	2.5	194.014	374.03	18858.7	616.044	20	162.716
1287	Discharge	1	1	0	23237.2	3300000	527947	5281.37	5	9.31638	120.128	4795.4	2516.72	162.924	20	97.8162
1288	Discharge	2	0	0	11000	4200000	850665	12160	426.966	2.5	320.753	2058.61	11039	50	20	265.359
1289	Discharge	2	2	1	146724	1300000	518097	13625.8	5	11.8838	89.1431	5982	17210.6	279.996	20	444.61	137.818	6566.05
1290	Discharge	2	0	1	42768.8	6000000	1200000	23074.6	73.9036	6.00963	741.856	2727.08	9754.09	444.84	282.639	112.075
1291	Discharge	2	0	1	56179.3	7400000	721250	24220.6	61.5212	15.2082	628.189	264.431	7289.32	452.236	445.211	311.542
1292	Discharge	6	0	0	11000	1000000	25000	5558.33	5	2.5	38.7263	13985.4	7124.31	159.06	20	124.264
1293	Discharge	3	0	0	11000	2800000	1200000	10359.4	5	2.5	117.791	11686.7	11265.7	592.195	20	213.099
1294	Discharge	7	2	1	11000	2300000	1100000	21815.8	27.9603	5.56605	1166.09	1620.82	12262.4	318.416	66.645	293.473
1295	Discharge	4	0	0	11000	1700000	25000	5558.33	5	19.1074	275.747	5328.16	5470.74	212.788	119.734	108.005
1296	Discharge	2	1	0	44768	1600000	1300000	5669.2	5	5.56605	90.3523	2272.93	3870.13	370.652	20	116.141
1297	Discharge	5	3	0	79697.3	4600000	2200000	50941.8	51.4168	65.5626	133.246	1575	20373.6	2968.37	20	1493.61
1298	Discharge	2	0	1	11000	1700000	1100000	6916.06	5	2.5	41.7291	7938.34	13535.5	309.938	20	303.794	116.659	1286.37
1299	Abscondment	5	3	0				3582.76					3591.34	508.596		412.068
1300	Discharge	4	2	0	193158	19000000	1000000	30433.9	72.7766	28.1466	1024.12	1706.55	25284.7	1300.52	114.824	2450.42
1301	Discharge	1	2	1	80278.3	6700000	340937	28703.9	3641.01	858.413	3382.65	2969.83	4945.9	1074.49	742.244	124.264
1302	Discharge	2	0	1	11000	3000000	1100000	27507.2	57.3413	16.735	302.23	1661.66	16575.7	661.542	106.032	190.658
1303	Discharge	2	0	1	28851.7	6000000	302365	12361.2	5	2.5	134.395	1878.17	14178.8	362.283	554.089	207.445
1304	Discharge	3	0	0	70579.2	3300000	1200000	14736.4	5	6.77566	59.5104	863.531	18162.3	685.157	20	309.642
1305	Discharge	2	0	1	28851.7	11000000	2000000	34295.7	57.3413	14.7171	1075.93	346.657	20284	897.647	241.337	519.585
1306	Discharge	9	2	0	111095	3300000	1000000	30181.6	32.8642	15.1198	646.176	1785.45	26937.7	748.126	260.773	716.585
1307	Discharge	2	0	0	139244	2300000	1500000	15252.4	5	2.5	464.728	3142.78	10172.8	275.596	20	169.793
1308	Discharge	3	0	0	11000	2600000	834606	5404.68	5	11.8838	203.522	1601.48	14787.9	220.267	20	140.749	67.5319	1050.35
1309	Discharge	2	2	0	629400	5000000	2400000	11844.4	1210.62	2.5	1115.75	1958.44	12181.7	204.64	20	318.257
1310	Discharge	2	0	1	59104.7	26000000	795947	9153.46	28.3751	171.015	2540.06	2328	13513.5	834.695	342.34	203.24
1311	Discharge	13	1	0	46315.1	3700000	285888	15871.4	7169.99	24.4852	205.079	1450.73	6774.64	456.815	20	173.955
1312	Discharge	2	0	0	11000	3300000	705218	6143.12	5	6.77566	2754.69	844.666	8452.92	740.255	243.921	182.296
1313	Discharge	2	2	0	11000	3800000	271930	6039.09	5	2.5	716.349	2137.24	8750.65	393.797	93.2646	237.006
1314	Discharge	6	0	0	54112.9	3200000	534658	5518.67	5	2.5	73.4718	5097.93	8427.57	204.64	20	173.955
1315	Discharge	2	0	0	42577.6	1400000	201405	5935.04	45.3233	2.5	147.572	17251.7	2948.51	50	20	190.658
1316	Discharge	3	1	1	11000	988057	201833	4615.39	5	19.2523	68.0916	19489.9	14618.1	197.926	20	217.828	46.8493	14777.8
1317	Discharge	2	0	1	469868	9000000	2200000	12409.8	153.138	33.2877	1817.17	3908.65	16470.9	771.589	208.097	197.478	316.605	10827.9
1318	Transfer	2	3	1				7451					8211.43	1703.88		366.183
1319	Discharge	6	0	1	71392.4	1100000	472956	14220.4	5	16.3306	39.3708	17759.7	3764.81	50	20	136.72
1320	Discharge	1	1	0	104929	4600000	483601	15458.7	1137.74	27.3676	91.0952	5514.56	20189.6	315.003	20	418.22
1321	Discharge	5	1	0	127067	7600000	524340	14220.4	125.141	86.7522	1575.01	279.111	49961.1	1267.36	129.987	418.22
1322	Discharge	3	2	0	72994.4	3500000	2100000	8324.13	5	11.911	17.4036	4347.37	15143.7	622.179	20	296.746
1323	Discharge	1	1	1	11000	1600000	156581	6663.01	283.653	34.4168	177.428	4401.93	2855.86	401.675	20	203.24
1324	Abscondment	5	2	0				2963.27					25973.1	2001.56		227.081
1325	Discharge	3	3	1	376671	6900000	1200000	11944.3	49.9557	16.7905	202.237	7247.72	28518.2	680.121	54.4189	197.478	205.196	3015.57
1326	Abscondment	2	1	0				5107.45					11336.7	815.382		88.8412
1327	Discharge	2	2	0	548480	992022	561883	9775	5	2.5	155.97	585.778	12563.7	1023.53	20	207.445
1328	Discharge	2	0	0	11000	3200000	539225	5935.04	17.2815	26.1307	2706.38	8290.09	4431.21	303.182	156.106	80.0092
1329	Discharge	2	0	0	112575	1200000	673836	6201.74	372.548	11.8838	27.774	12986.4	10798.2	50	20	444.61	243.246	8120.92
1330	Discharge	1	0	0	11000	4000000	747149	6737	5	21.719	752.611	8424.39	33386.9	317.431	171.634	92.4284	21.5522	527.363
1331	Discharge	1	0	0	11000	2700000	290392	5140.67	58.3561	14.3341	54.5397	10897.5	10699.4	50	66.6882	120.581	147.721	2748.99
1332	Discharge	1	0	1	281629	8300000	1700000	17221.6	116.745	60.8517	2108.44	997.986	23664.7	1488.86	399.339	595.801	255.974	33695.8
1333	Discharge	2	0	0	32368.6	1700000	346343	10396.2	180.02	2.5	350.961	2377.17	7267.17	50	20	279.6
1334	Discharge	2	0	1	11000	2200000	386139	8946.2	5	22.0253	55.3557	13625.2	5639.15	173.092	20	182.296
1335	Discharge	2	0	1	54112.9	3500000	619544	10499.7	17.8308	2.5	204.245	3548.32	4240.15	50	20	144.95
1336	Transfer	8	3	0				6753.44					49273.8	701.747		323.172
1337	Discharge	2	0	0	11000	5200000	586488	6247.13	50.4606	22.8441	287.033	426.685	5340.96	220.41	20	83.9989
1338	Discharge	1	0	1	146957	2300000	603085	9878.56	5	2.5	249.099	8296.08	4525.96	165.204	20	186.474
1339	Discharge	1	0	1	11000	4800000	450238	15252.4	19.4828	12.7102	112.625	1469.37	5527.1	251.947	20	211.654
1340	Abscondment	1	0	0				952.302					10557.8	233.799		107.698
1341	Discharge	1	0	0	57155.7	4500000	525490	11430.8	25.0258	9.52662	1069.15	7268.18	11985.1	188.867	298.027	83.9989
1342	Discharge	1	0	1	11000	3900000	1400000	11944.3	115.284	45.7709	3669.59	1915.11	24086.2	566.201	1059.69	252.528	80.4371	568.429
1343	Discharge	1	0	1	11000	11000000	25000	36044.4	1455.92	125.967	2295.49	794.313	9753.13	1542.58	338.349	288.166
1344	Discharge	1	0	0	42577.6	1300000	1100000	6143.12	104.486	27.7804	14.35	1976.95	3577.92	50	20	245.492
1345	Discharge	1	0	0	11000	2500000	396203	7078.64	5	7.95002	680.434	2192.66	6913.19	228.295	20	108.15
1346	Discharge	1	0	1	49794.1	2800000	25000	6091.11	14	9.13141	1745.94	4353.43	3477.23	157.316	20	132.616
1347	Discharge	5	2	0	470195	7100000	1100000	28638.7	22.2477	11.5121	276.811	832.085	28852	1212.31	20	884.776
1348	Discharge	2	1	0	11000	1100000	257748	3745.12	5	6.77566	205.635	1064.22	2182.78	50	158.609	104.102
1349	Discharge	2	0	1	109443	3200000	1300000	20714.9	5	32.7525	170.193	11115.8	9200.37	677.285	20	789.062
1350	Discharge	1	3	1	11000	3900000	989722	12154.5	5	31.0915	72.7656	426.685	18340.7	1169.05	60.9309	305.34
1351	Discharge	1	0	1	55088.7	2600000	384291	11109.5	5	2.5	140.253	6527.4	13229.3	183.051	20	181.232	138.213	2825.19
1352	Discharge	1	0	0	11000	2900000	234539	8116.68	5	2.5	342.09	995.337	4059.02	149.427	20	283.881
1353	Discharge	2	0	0	34000.2	1500000	243322	8324.13	5	2.5	104.342	5393.87	3677.9	141.537	20	215.868
1354	Discharge	1	0	1	11000	2700000	408673	14942.8	21.6936	8.34308	758.104	9300.97	5683.81	157.316	53.859	144.95
1355	Discharge	1	0	1	153516	14000000	518581	23597.4	345.598	18.7627	1344.23	1773.08	11391.1	1212.31	302.631	357.186
1356	Discharge	1	1	1	11000	5900000	912936	24009	251.955	17.545	1254.49	531.812	11067.8	1015.66	280.982	448.935
1357	Discharge	2	0	1	11000	1500000	153235	4163.08	5	2.5	147.868	10429.7	4502.32	50	20	144.95
1358	Discharge	2	0	0	11000	6400000	483601	5310.36	5	20.7994	287.099	5430.08	27918	645.797	20	344.181
1359	Discharge	2	0	1	11000	4100000	777654	17933.5	68.2993	34.4168	5000	2075.62	5153.19	338.644	143.629	161.487
1360	Discharge	2	3	0	50905.2	6700000	1900000	19066.9	22.8023	71.2499	319.586	2223.43	22125.2	2053.5	3341.03	501.868
1361	Discharge	1	0	0	109443	4100000	1200000	22774	5	14.7171	103.779	16988.9	7554.67	251.947	63.2984	199.041
1362	Discharge	1	0	0	11000	1400000	139618	5310.36	15.0909	7.55774	260.389	8044.56	4306.07	50	56.2111	87.9994
1363	Discharge	2	3	0	89562.8	3200000	708366	20097	61.082	90.8635	106.827	1474.03	40344	1723.39	20	988.006
1364	Discharge	2	1	1	147377	3900000	1700000	12929.5	5	2.5	76.6941	808.476	992.839	196.753	20	104.12
1365	Abscondment	2	0	0				7833.91					14195.3	1326.91		161.941
1366	Discharge	6	3	0	11000	3700000	1800000	21161.8	137.322	92.1434	112.295	922.634	35318.7	1442.18	20	934.713	125.236	4080.01
1367	Discharge	1	0	0	11000	3200000	1100000	6766.94	5	10.319	397.113	2827.92	5032.8	157.316	20	108.15
1368	Discharge	2	0	0	11000	2000000	599777	7182.5	5	2.5	288.954	5749.75	2935.32	50	20	144.95
1369	Discharge	4	3	1	44217.4	2900000	1500000	12503.1	94.4666	83.6506	59.4487	1358.75	43437.5	2068.38	20	287.359	188.38	2939.44
1370	Discharge	3	0	1	62837.3	4200000	845117	7805.41	168.327	2.5	137.188	14173.4	5009.79	50	20	318.257
1371	Discharge	6	0	0	30657	2800000	707318	4893.5	5	41.525	277.742	712.331	3565.38	180.98	20	124.43
1372	Discharge	2	0	1	79844.6	2900000	408673	23957.6	5	22.0253	67.7676	6736.75	12321.7	598.56	20	396.359
1373	Discharge	1	0	0	53063.3	11000000	176219	6455.11	18.9315	7.16627	1992.92	1120.5	7596.26	567.066	147.365	104.102
1374	Discharge	1	1	0	11000	19000000	769482	8842.55	5	52.4896	1732.22	800.611	7658.56	401.675	243.921	80.0092
1375	Discharge	1	0	0	11000	1000000	167231	4094.05	5	2.5	242.557	3853.27	4448.9	50	20	84.4029	7.8	527.363
1376	Discharge	1	0	1	11000	2000000	883643	16902.6	25.5829	8.34308	685.871	706.017	5482.12	283.478	20	80.0092
1377	Discharge	1	1	0	11000	4000000	1100000	17005.7	55.618	15.1198	2941.29	7457.16	4643.69	291.36	418.963	62.25
1378	Discharge	1	0	0	11000	2500000	345036	6143.12	5	22.0253	304.602	10841.4	2935.32	50	137.417	100.062
1379	Abscondment	2	0	0				3158.92					15801.2	773.771		121.532
1380	Abscondment	1	0	0
1381	Discharge	2	0	1	77618.2	13000000	859985	20148.5	86.9035	60.1363	1282.39	2516.87	9598.36	630.052	141.453	224.309
1382	Discharge	1	0	1	11000	3800000	859996	10396.2	5	7.95002	589.105	522.276	5323.96	157.316	20	132.616
1383	Discharge	2	1	0	35307.6	1800000	164705	5404.68	35.2006	11.8838	158.063	16542.6	9016.97	611.712	169.12	616.965	26.3705	2175.83
1384	Discharge	2	1	1	11000	2300000	221054	7455.09	22.5196	2.5	73.1755	2665.53	14731.3	377.479	20	201.544	23.4044	1286.37
1385	Discharge	2	0	1	266859	15000000	1400000	40674.4	69.4569	46.5727	387.313	1264.05	16412.2	1007.8	126.282	466.542
1386	Discharge	4	2	0	70168.3	2000000	153224	6091.11	27.816	8.93415	41.8746	5064.68	6944.82	255.889	20	151.147
1387	Discharge	2	0	0	272503	4100000	1500000	17624.2	28.9349	2.5	51.1101	1661.66	9373.9	433.185	76.4025	331.205
1388	Discharge	3	1	0	113801	15000000	1300000	19170	122.774	30.2623	726.665	1419.66	20772.7	630.052	72.8153	237.006
1389	Missing chart		3	0				4157.8					15362.1	846.481		240.719
1390	Discharge	2	0	0	818509	2100000	734097	13625.8	1100.77	31.6297	88.3306	5936.69	3415.39	205.37	20	490.584	318.133	8671.18
1391	Discharge	8	0	0	176255	7200000	125577	9360.69	105.662	6.77566	64.8657	1909.05	10405.4	267.713	20	339.853
1392	Discharge	4	0	0	20536.4	3000000	336919	4397.67	104.118	15.1523	150.108	5625.71	23524	50	10116.4	291.465	106.96	275.778
1393	Missing chart		3	1				9371.01					19826.1	2820.28		1292.88
1394	Discharge	14	1	0	39908.4	1700000	2900000	12877.8	167.429	2.5	25.5091	1488	2789.21	149.427	20	506.294
1395	Abscondment	2	0	0				4515.84					11751.2	800.236		434.968
1396	Discharge	3	0	0	32368.6	11000000	910992	31210.1	5	2.5	477.471	1388.57	7335.36	417.431	90.844	288.166
1397	Discharge	2	1	0	11000	3500000	464626	4789.22	5	11.1138	271.217	1007.87	5335.29	165.204	126.282	96.0313
1398	Discharge	2	0	1	50806.8	2300000	211983	9826.63	302.616	14.1138	493.261	1438.3	4978.05	303.182	59.4557	266.782
1399	Discharge	2	0	0	11000	4600000	290033	6766.94	14.2725	55.8829	2410.88	2733	6934.37	433.185	901.853	92.0103
1400	Discharge	2	0	1	26124.5	4200000	749009	11712	247.095	39.5189	238.439	4352.98	9743.25	347.432	135.115	221.903	162.89	7146.33
1401	Discharge	2	0	1	110736	4200000	490409	21770.3	34.8359	9.92249	902.327	3103.07	5072.89	401.675	20	431.37
1402	Discharge	2	0	0	64614.6	16000000	2500000	6558.25	221.526	33.2877	564.645	5372.03	10382.1	369.963	582.402	238.224	46.8509	1010.76
1403	Discharge	4	3	0	204083	1600000	648201	57643.7	1736.7	252.298	468.414	3555.62	34835.3	2169.83	20	897.049
1404	Discharge	3	2	0	156234	5500000	1900000	10175.9	11.8271	31.6844	69.3628	11047.3	22752.6	759.478	20	476.675
1405	Discharge	4	0	1	11000	1500000	249120	4691.75	5	12.2609	212.139	10465.5	3529.94	158.247	57.7782	102.15
1406	Discharge	1	0	1	38538.5	4600000	430064	16729.1	77.1123	2.5	2284.5	912.818	5704.14	474.323	412.908	385.38
1407	Discharge	2	0	1	36316.8	1900000	915522	7990.33	5	2.5	379.574	1966.95	3396.32	219.79	73.3869	126.797
1408	Discharge	2	0	0	101898	1700000	1100000	7990.33	5	5.7943	394.733	6414.98	2875.92	158.247	20	114.484
1409	Discharge	2	1	1	602764	25000000	2200000	33558.8	41.8713	25.4381	1090.61	597.866	38638.5	1118.99	76.7582	733.766
1410	Discharge	2	1	1	74064.2	18000000	2000000	13532	1255.88	658.648	5000	901.103	31936.1	2547.03	870.534	465.482	240.778	9264.61
1411	Discharge	3	0	0	11000	3700000	1200000	6015.92	5	2.5	677.575	5928.16	4316.21	226.695	65.5567	122.695
1412	Discharge	2	0	1	585407	4800000	1700000	8974.5	24.0192	6.39492	838.568	5713.54	4089.4	352.779	126.068	163.662
1413	Discharge	1	0	0	11000	1200000	680522	4470.12	5	10.6337	2203.35	5582.5	4224.64	178.632	20	151.383
1414	Missing chart	0.0001		1				8729.26					31191.1	1128.52		303
1415	Discharge	2	0	0	66398.4	3500000	1700000	8099.75	5	2.5	181.021	18884.1	11373	185.457	20	163.662
1416	Discharge	2	0	1	293658	6900000	755989	11485.7	51.1953	19.2315	2759.07	1480.47	6972.01	517.675	64.4423	220.947
1417	Discharge	4	0	1	11000	3600000	617576	16510.3	5	2.5	550.702	165.575	6891.96	303.377	20	261.909
1418	Discharge	4	0	1	59592.8	8100000	2000000	34232.7	243.23	14.7119	2174.85	710.968	7479.25	930.759	643.749	426.791
1419	Discharge	2	2	0	552610	6700000	1000000	11922.2	12.7498	8.60854	142.246	2170.24	28005.7	4093.59	20	468.346
1420	Discharge	6	0	1	11000	1600000	1100000	12795.3	16.0023	2.5	133.404	9041.12	3109.54	165.026	20	175.938
1421	Discharge	3	3	1	238310	6700000	3000000	21778.1	97.3671	17.5845	2193.65	579.983	21583.4	1134.13	1024.38	501.699
1422	Death	1	2	0	172599	2000000	809937	10279	965.958	21.719	370.248	3521.7	23101.1	332.426	20	242.308	257.634	1520.31
1423	Discharge	2	0	1	36316.8	9600000	5400000	17824.2	47.2585	37.5439	1030.06	2671.04	6801.74	445.545	20	274.213
1424	Discharge	3	0	0	11000	1600000	982836	8646.59	12.2881	2.5	2510.8	2182.02	4487.78	212.897	337.022	143.192
1425	Discharge	2	1	0	39973.2	5200000	25000	13232	5	2.5	367.52	1344.68	24400.5	539.43	20	237.324
1426	Discharge	2	3	1	180757	5100000	2100000	67697.8	15000	856.375	5856.82	496.425	17065.8	5329.3	514.312	1018.93
1427	Discharge	3	0	0	252314	2800000	1500000	12140.5	5	8.60854	118.642	5172.09	6721.39	165.026	217.393	159.57
1428	Abscondment	9	0	0				3257.37					3208.47	590.067		164.149
1429	Discharge	3	3	0	11000	6500000	729425	10371	44.3939	41.6007	326.646	1418.04	29558.9	702.961	86.514	221.903	7.8	1597.92
1430	Discharge	1	1	1	78337.7	3800000	791161	15635.3	5	2.5	587.738	1669.25	7730.99	381.189	92.6127	257.81
1431	Discharge	2	0	1	79240.4	7000000	2400000	16948	41.6272	14.3026	1546.02	871.308	10546.6	641.587	140.145	401.928
1432	Discharge	9	0	0	181959	8200000	2200000	34737.3	2229.89	244.173	5000	1374.92	35078.1	1973.94	1350.97	478.026	55.0954	16290.7
1433	Death	12	1	0	22509	1100000	581375	6201.74	81.53	51.6234	113.855	25815	11251.2	242.641	20	213.754	52.8431	1129.29
1434	Discharge	1	0	0	25255.6	2200000	522095	3921.22	29.7359	32.4585	205.849	9625.26	9057.54	168.191	20	156.919	29.714	444.608
1435	Discharge	3	0	1	11000	1300000	25000	5685.66	5	5.7943	546.466	1185.13	4305.46	178.632	20	122.695
1436	Discharge	2	0	0	84950.7	1900000	3400000	9411.52	5	21.7087	360.569	238.271	4089.4	206.017	20	89.7878
1437	Discharge	1	1	1	47326.3	5000000	742215	26197.3	100.426	10.6337	807.082	1751.8	15329.3	998.293	189.222	315.287
1438	Discharge	1	1	0	11000	7100000	283791	5134.13	33.6122	9.41729	810.432	23360.7	5080.59	296.356	20	143.192
1439	Discharge	2	2	1	140450	4900000	1800000	9911.27	59.2935	53.2985	446.922	2131.98	13954.8	672.512	93.0083	361.538	108.102	19102.4
1440	Discharge	2	0	0	36316.8	6300000	269056	5575.46	11.8271	43.849	2567.94	5059.22	5049.11	185.457	155.544	77.3874
1441	Missing chart		2	1				2290.32					5107.43	257.874		81.3726
1442	Discharge	2	0	1	38538.5	1800000	343484	10066.7	5	2.5	192.377	1987.57	10848	310.408	20	216.854
1443	Discharge	2	3	1	11000	3900000	4000000	10066.7	5	2.5	136.6	794.157	23374	766.883	20	220.947
1444	Discharge	2	1	1	11000	6800000	574127	26862.8	64.5867	45.1131	4960.55	208.031	11049.9	953.24	1190.49	198.44
1445	Abscondment	2	0	1				3264.42					4384.54	717.237		148.62
1446	Discharge	3	1	0	11000	4700000	1100000	9957.56	14.6043	20.0564	1566.8	3573.33	9117.62	261.393	376.657	118.591
1447	Discharge	3	0	0	97081.4	5700000	771272	4094.05	5	20.074	114.201	4587.14	27317.1	653.497	20	140.749	53.9864	2214.15
1448	Discharge	5	0	0	39939.9	2300000	25000	9636.11	5	30.8014	1340.64	3720.49	34279.8	581.363	20	283.254	66.7758	2022.32
1449	Discharge	5	0	1	30736.1	4500000	2300000	22439.1	42.1155	2.5	291.942	550.161	16213.1	908.308	94.8937	401.928
1450	Discharge	2	0	1	11000	571508	226253	6455.64	36.0323	2.5	231.271	1350.58	4067.7	50	20	134.998
1451	Discharge	3	0	1	37067.3	3700000	362084	10503.4	26.4031	2.5	366.01	6597.51	14021.5	151.484	63.3289	106.264
1452	Discharge	3	0	1	24364.8	6000000	859137	5009	5	62.5336	902.128	11134.6	5029.52	145.932	190.486	92.4284	7.8	568.429
1453	Discharge	2	1	1	33204.6	16000000	2200000	23431.9	312.071	197.625	5000	740.691	19063.8	1693.73	623.97	410.21
1454	Discharge	3	0	1	30736.1	3200000	443364	18372.2	5	6.59545	469.741	585.945	6550.18	317.448	62.2167	245.516
1455	Discharge	4	0	1	11000	4600000	8400000	8099.75	5	15.9414	543.837	10014.6	5590.63	206.017	67.7887	62.25
1456	Discharge	2	2	1	11000	12000000	2200000	17824.2	200.503	47.433	456.602	3738.68	9883.16	759.478	181.948	225.04
1457	Discharge	5	2	0	25345.3	3800000	1300000	7223.7	134.377	88.5602	3890.62	17106.2	5817.3	303.377	72.2651	151.383
1458	Discharge	4	2	1	11000	2900000	1000000	11594.8	17.4058	43.0069	123.361	1001.7	18325.3	878.423	20	344.105
1459	Discharge	4	1	1	163637	11000000	25000	16291.4	34.5793	21.7087	1206.38	1102.33	10272.4	416.872	62.2167	130.898
1460	Discharge	4	1	1	25345.3	5000000	785323	21668	18.3444	11.0399	633.705	948.381	22686.4	908.308	148.418	462.104
1461	Discharge	1	0	0	11000	3300000	1500000	10394.3	5	2.5	133.404	7998.63	10025.8	282.341	20	188.212
1462	Discharge	2	0	0	230896	3100000	648201	7552.41	5	2.5	145.052	364.695	8789.63	50	20	278.316
1463	Discharge	2	1	0	11000	998053	300768	1500	13.6756	10.6337	182.363	12433.7	8503.67	240.54	20	188.212
1464	Discharge	5	0	0	11000	12000000	2300000	25421.8	198.911	26.2688	2360.44	2735.86	8265.15	1100.08	227.296	348.227
1465	Discharge	2	1	0	11000	1500000	495716	5023.64	5	67.5864	873.475	7443.93	6901.97	254.431	20	110.376
1466	Discharge	2	0	0	11000	701875	1500000	5905.88	5	2.5	78.4336	6450.87	9117.62	199.15	20	257.81
1467	Abscondment	1	1	1				2951.67					2367.01	604.953		54.0659
1468	Discharge	2	0	1	11000	2200000	434507	4248.14	5	6.59545	629.054	4264.87	1991.86	50	20	62.25
1469	Discharge	3	3	1	229077	16000000	1200000	21007.7	88.729	197.183	2206.95	1025.39	33906.1	3271.77	144.867	1338.52
1470	Abscondment	2	3	0				3149.57					4285.04	982.999		242.034
1471	Abscondment	2	0	1				1470.99					12644.3	822.961		74.2862
1472	Discharge	2	0	1	45400.4	2500000	896637	6894.73	5	7.39906	477.552	8125.52	5393.74	226.695	20	155.477
1473	Discharge	3	0	0	425133	998053	1300000	12686.2	22.12	34.6109	105.364	43715.6	3385.15	261.393	20	366.791
1474	Discharge	2	0	1	83655.9	11000000	377040	22328.9	38.9466	6.19455	229.337	806.032	22046.8	438.367	160.313	241.42
1475	Discharge	10	0	1	49815.6	4100000	1400000	22769.9	5	13.0766	1475.91	340.675	10725.7	774.292	116.759	551.914
1476	Discharge	1	1	0	92869.3	4100000	694556	11049.1	5	15.5313	492.118	1645.66	25616.1	597.683	20	266.01
1477	Discharge	2	0	1	11000	2000000	25000	7771.41	5	7.80171	223.521	2293.96	3871.53	310.408	20	81.5258
1478	Discharge	3	0	1	105290	7500000	768730	13996.3	93.8052	9.41729	1929.28	7733.09	7528.71	930.759	609.401	208.669
1479	Abscondment	0.0001	0	0				2588.03					2626.2	471.803		130.638
1480	Discharge	3	3	0	158287	9800000	831872	12783.1	36.1153	49.9496	594.54	2665.53	78409.8	1449.96	182.945	904.299	78.9343	12713.6
1481	Discharge	2	0	1	24371.8	4200000	925872	27251.4	2739.08	40.0628	6418.08	1013.54	8352.88	696.708	155.544	356.474
1482	Abscondment	2	0	1				4336.78					28531.9	1029.01		267.519
1483	Discharge	2	2	0	34784	1500000	1300000	3914.47	5	2.5	627.6	1837.28	4519.83	226.695	20	196.394
1484	Discharge	4	3	0	42063	1900000	953044	14651.6	19.7564	7.39906	457.341	3219.28	10904.4	1118.99	20	678.466
1485	Discharge	6	3	1	189584	23000000	2700000	40106.8	730.829	1777.35	6025.59	2341.09	18761.5	6740.82	5899.21	1741.13
1486	Discharge	6	0	0	111152	1900000	25000	11703.9	5	2.5	132.692	316.629	9511	247.48	20	180.029
1487	Abscondment	1	0	0				1799.1					4404.45	384.195		20
1488	Discharge	3	0	0	37807.7	4500000	682530	6400.71	5	42.7964	331.832	22511.6	4259.59	207.736	20	110.374
1489	Abscondment	7	0	1				4929.4					5337.27	1475.42		161.939
1490	Discharge	2	0	1	63056.3	9400000	1100000	9629.96	21.4102	15.3267	814.442	9672.11	6876.64	568.525	127.824	261.911
1491	Discharge	7	0	0	24858.5	1400000	392996	6455.62	5	2.5	320.43	2011.14	3166.08	521.298	20	208.669
1492	Discharge	1	0	0	26058.6	5200000	656313	5410.07	5	5.7943	513.984	594.886	9439.12	257.912	20	126.797
1493	Abscondment	2	0	0				2001.46					12837.8	219.746		20
1494	Discharge	1	0	1	11000	4400000	1100000	11594.8	95.5867	12.4648	6656.54	11864.4	4034.96	230.153	212.166	89.7878
1495	Discharge	3	0	1	37437.5	3900000	242781	9902.96	5	15.1215	411.474	3408.07	3230.91	192.297	20	62.25
1496	Discharge	2	0	1	41711	4500000	1100000	12195	20.7006	5.59452	2921.33	2768.27	8794.17	384.75	181.346	180.029
1497	Discharge	2	1	0	21368.2	19000000	670893	9943.69	94.4605	92.9913	4778.83	2374.94	4499.99	459.82	143.402	159.115
1498	Discharge	6	0	0	177669	26000000	1000000	12631.2	116.413	8.60559	506.028	2590.41	26634	467.354	20	411.937
1499	Discharge	5	2	0	48477.2	5600000	452125	14765	28.2051	10.3215	1812.91	413.956	13674.4	1087.48	118.544	518.939
1500	Discharge	2	0	0	1100000	28000000	2900000	17808.6	87.0156	192.253	6711.36	7099.17	33025.9	520.288	569.818	360.955
1501	Discharge	3	0	0	11000	2600000	1400000	13416.6	5	2.5	856.148	667.163	9266.24	303.451	20	150.755
1502	Missing chart	3	0	1				5829.67					21655.7	687.163		305.125
1503	Discharge	2	0	1	647064	3100000	2800000	14765	17.6543	17.1572	675.969	1747.77	7341.93	318.173	20	142.395
1504	Discharge	2	0	0	251605	1700000	316001	6368.94	22.655	2.5	272.016	7724.73	2116.39	50	20	255.469
1505	Discharge	5	1	0	11000	1900000	511573	8825.92	92.8628	65.9767	5000	941.9	9285.61	281.448	20	180.023
1506	Discharge	2	0	1	99314.5	2900000	654784	17695.6	12.707	2.5	340.595	7595.75	4722.57	180.22	736.14	200.948
1507	Discharge	2	1	1	461509	16000000	1300000	35350	143.372	25.0777	1618.05	1538.97	10957.2	970.259	420.366	688.379	210.557	10062.5
1508	Death	0.0001	3	0	897406	2200000	563335	41777.1	15000	715.219	187.054	2639.67	19502.8	1099.92	20	391.225	261.912	63245.4
1509	Discharge	3	0	1	428437	5800000	695404	23941	51.8199	35.0061	366.519	4022.52	15339.6	627.078	84.0469	360.955
1510	Discharge	2	1	0	39732	2000000	316001	6480.61	37.8894	2.5	228.438	2210.86	4361.44	399.813	20	205.135
1511	Discharge	7	2	0	11000	3100000	711272	6368.94	72.2133	2.5	100.527	4397.89	16225	399.813	20	159.115
1512	Discharge	3	3	0	93722.4	3900000	2200000	46538.8	94.4605	13.7438	771.744	1081.36	16450.4	692.449	701.426	255.469
1513	Discharge	4	2	0	129740	3700000	1300000	25655.9	5	9.89284	891.266	966.736	17634.8	429.755	670.105	251.268
1514	Discharge	2	0	1	11000	1700000	542324	11286.5	5	9.03491	1111.58	3114.61	8045.31	230.507	386.086	83.825
1515	Discharge	3	2	1	117126	3400000	787278	9384.68	13.6914	2.5	198.936	642.019	23595.6	581.169	239.405	108.95
1516	Abscondment	0.0001	0	0				1738					5493.27	344.435		98.3198
1517	Discharge	2	0	0	11000	4500000	257265	6368.94	35.8415	26.5163	2607.7	2441.73	3494.12	223.28	79.5471	62.25
1518	Discharge	1	1	0	33225.6	16000000	528714	5810.54	5	21.4152	721.519	2174.38	2617.62	303.451	210.894	96.3952
1519	Abscondment	1	2	0				3132.73					20680.2	971.536		124.939
1520	Discharge	3	0	0	11000	3300000	584093	3665.07	5	18.023	202.716	1410.67	3657.32	141.591	107.416	115.436	7.8	527.363
1521	Discharge	3	0	1	135317	4900000	960992	15228.6	20.8088	11.8878	91.8432	2398.09	7074.83	170.134	20	168.209	16.2969	486.097
1522	Discharge	2	0	1	62560.2	9900000	1200000	20206	5	7.53409	826.89	1783.75	8087.79	669.035	293.784	283.553	166.203	1247.19
1523	Death	0.0001	3	0	3000000	50000000	9400000	76566.7	15000	5908.09	5000	738.287	43106.2	6216.93	9154.08	2620.46	590.054	19881.9
1524	Discharge	2	0	1	589693	3500000	1900000	16228.7	5	23.9667	718.82	9722.15	6336.35	252.266	20	247.068
1525	Transfer	1	0	1				3577.8					7975.62	278.907		123.76
1526	Discharge	2	1	0	11000	4500000	25000	5251.94	5	35.8546	938.124	1472.36	7818.32	252.266	118.544	150.755
1527	Discharge	3	0	0	445923	3200000	2200000	10391.1	5	20.9898	291.403	7663.3	5979.6	216.067	76.1891	129.856
1528	Discharge	12	0	0	89701.3	2800000	1200000	5475.41	5	25.8791	461.73	43813.6	6153.22	50	20	242.87
1529	Discharge	2	0	0	168453	6000000	1300000	10614.8	5	2.5	579.651	1232.61	3669.81	303.451	20	142.395
1530	Discharge	1	0	1	34217.6	6900000	428262	17582.7	304.521	11.6061	3664.96	673.444	5319.72	867.168	784.542	390.665
1531	Discharge	2	0	0	21368.2	894517	760428	4357.46	5	9.46399	709.306	7117.54	4006.91	50	150.602	175.84
1532	Discharge	1	0	1	53084	3800000	986979	13865.8	81.186	17.5834	6771.2	496.729	4764.8	573.538	396.415	221.895
1533	Discharge	2	0	0	70920	2600000	1100000	7932.27	5	2.5	117.644	1897.3	5095.61	180.22	20	129.856
1534	Abscondment	5	0	0				4407.06					11593	891.356		283.365
1535	Discharge	1	0	1	49891.8	6500000	991730	18699.3	211.983	9.70739	1124.13	2098.26	4573.45	683.339	277.233	252.364	88.6302	891.481
1536	Discharge	4	1	1	82140.4	10000000	1100000	17800.5	244.693	2.5	348.361	1188.86	7786.75	483.428	194.033	247.917	266.417	13970.2
1537	Discharge	1	0	1	44182.3	2100000	337450	12310.9	94.4172	14.5122	236.326	6034.09	3278.46	170.134	97.8522	279.091	32.1111	931.333
1538	Discharge	2	0	1	19077.7	9200000	2100000	12743.3	44.5746	6.0234	5836.09	616.842	5356.08	303.451	565.403	104.766
1539	Discharge	3	0	0	11000	1200000	663946	3751.21	5	9.27212	248.534	6935.13	3007.69	50	146.728	128.602	7.8	1168.66
1540	Discharge	4	0	1	328215	7300000	5400000	58495.7	55.9793	98.3226	7575.46	3284.13	20039.4	711.746	1310.2	159.115
1541	Discharge	3	0	0	11000	6100000	441299	5957.02	16.9667	43.3139	968.705	8464.05	6087.32	262.719	596.711	132.995	18.7373	1983.89
1542	Discharge	2	0	1	780808	1500000	5100000	10305.4	796.257	7.53409	55.5507	3288.9	5737.99	212.888	20	454.553	399.382	1714.06
1543	Discharge	2	0	1	277475	8900000	1400000	20072.5	302.534	32.0358	3711.3	3707.8	14511.1	1234.52	1009.58	688.085
1544	Discharge	2	0	1	21368.2	4500000	273605	11846.5	22.1529	16.3045	912.636	3417.3	4452.1	336.63	80.6697	113.133
1545	Discharge	2	0	0	11000	3200000	241340	4693.02	5	28.6397	459.267	2341.53	3430.43	50	75.6476	62.25
1546	Abscondment	6	0	0
1547	Discharge	2	0	0	40830.8	1800000	1000000	7228.73	16.0136	2.5	46.8723	9078.15	9232.3	141.591	157.535	172.619	70.8257	1636.67
1548	Discharge	2	2	0	11000	1400000	236446	7206.41	5	39.248	23.2585	29760.5	6953.62	922.017	20	331.343
1549	Discharge	2	0	1	26321.8	1700000	1100000	11256.3	5	22.4275	592.869	379.423	4495.01	241.367	20	279.091	61.6583	771.305
1550	Discharge	1	0	1	405891	6400000	582643	12799.4	11.9704	2.5	583.476	528.428	3372.6	230.507	20	205.135
1551	Discharge	1	0	1	48477.2	5700000	318599	15215	34.8193	2.5	299.117	1115.36	4233	310.807	20	117.315
1552	Discharge	2	0	1	11000	6800000	1100000	8937.65	48.7093	7.74613	5000	1533.66	3680.75	281.448	145.198	134.036
1553	Discharge	2	0	1	84118.9	15000000	2500000	37692.8	2794.48	65.552	4613.29	854.808	15436.6	2595.3	179.812	679.344
1554	Discharge	1	0	0	11000	1700000	25000	5587.13	5	7.31596	244.59	8952.17	3713.54	50	127.949	121.496
1555	Discharge	2	0	1	43080.1	15000000	1300000	29216.6	380.321	17.1572	3132.36	1619.38	9043.08	1616.55	289.298	259.671
1556	Abscondment	1	2	0				2306.73					17612	860.917		200.18
1557	Discharge	4	0	0	130088	2800000	185813	4245.56	34.3086	2.5	142.27	948.111	17231.3	252.266	20	88.0172
1558	Discharge	4	0	0	46986.9	778849	606931	8155.65	5	2.5	555.279	13595.6	6695.52	187.358	20	263.875
1559	Discharge	2	0	1	11000	5800000	1300000	10391.1	79.0706	2.5	6417.8	3244.78	7047.22	444.773	338.49	121.496
1560	Discharge	3	2	1	70920	5600000	1300000	11958.6	24.6678	2.5	272.914	2478.16	11316.2	281.448	60.72	200.948
1561	Discharge	32	0	0	131127	10000000	1400000	18373.8	162.268	13.7438	107.084	7417.8	13347.9	208.868	20	263.875
1562	Discharge	2	0	1	22785.3	3800000	686904	9049.4	645.193	2.5	162.713	2999.54	14942	50	20	255.469
1563	Abscondment	3	0	0				1105.73					2600.05	479.162		69.3249
1564	Discharge	3	0	1	31163.4	2900000	449754	11958.6	24.164	2.5	324.481	1016.35	3205.88	223.28	125.59	150.755
1565	Discharge	2	0	0	76204.2	1900000	447379	13753.5	5	6.88546	204.385	4070.94	4584.96	173.098	490.651	180.023
1566	Discharge	1	0	0	26032.6	1300000	602497	4693.02	5	2.5	137.655	12100	3504.72	50	20	278.599
1567	Discharge	2	0	0	28980.1	5100000	1500000	14933.7	5	10.964	793.571	12760.9	2817.49	285.11	440.286	90.1122
1568	Abscondment	1	0	0				1772.39					2121.17	366.08		114.64
1569	Death	1	2	0	23635.2	2600000	201497	10305.4	5	14.5122	27.2625	1970.15	9721.57	2039.06	20	445.483	7.8	1675.38
1570	Discharge	6	1	1	244185	8200000	1500000	27606.1	4333.49	349.259	5000	187.442	10335	937.661	1183.77	394.917
1571	Discharge	1	0	0	249503	1100000	25000	4469.33	19.6491	7.31596	96.8677	10349.3	7485.25	50	20	159.115
1572	Discharge	2	0	1	26032.6	6400000	25000	18317.3	23.4091	2.5	3465.54	458.592	5935.9	307.139	383.02	270.184
1573	Discharge	1	0	1	28980.1	2500000	2800000	9943.69	15.173	2.5	429.826	4095.16	3328.26	245.001	20	301.769
1574	Discharge	4	0	0	64727.8	3000000	369496	7373.91	5	2.5	113.236	1545.91	8237.16	208.868	91.9808	167.477
1575	Discharge	2	0	1	28866.4	2800000	907627	6499.24	24.2057	12.7617	114.884	826.218	3969.73	50	20	102.288	251.7	971.091
1576	Discharge	2	0	1	68160	3600000	25000	8602.46	16.6601	6.45462	225.681	4158.72	3172.39	216.067	59.6284	108.95
1577	Discharge	3	2	1	196612	5900000	854438	33496.5	138.567	10.7499	1211.62	2569.18	13944.4	1722.09	674.67	622.703
1578	Discharge	2	0	1	11000	100362	25000	1500	109.966	12.2479	1244.91	1656.09	8457.85	520.288	205.878	322.872
1579	Discharge	1	0	1	22785.3	1900000	358212	12631.2	5	2.5	882.041	515.757	3361.52	281.448	347.928	192.576
1580	Discharge	2	0	1	2100000	24000000	1900000	26228.7	25.6766	15.8781	724.502	2207.82	24864.2	769.818	306.447	450.332
1581	Discharge	2	0	1	46986.9	5500000	1100000	11174.5	34.8193	8.60559	671.717	5899.94	8555.71	310.807	208.384	226.088
1582	Discharge	3	0	1	602451	4700000	2200000	16003.3	5	7.74613	420.93	40	15584.3	452.293	59.6284	369.435
1583	Discharge	3	0	0	11000	5400000	435456	3909.69	5	16.3045	2050.84	1041.13	3283.83	266.834	143.402	62.25
1584	Discharge	5	0	1	78742.8	1600000	943970	11958.6	5	2.5	749.243	1306.5	2902.58	50	123.237	175.84
1585	Discharge	2	0	0	11000	2700000	1600000	5922.23	5	0.1	366.519	3647.28	8271.53	50	108.063	247.068
1586	Discharge	2	0	1	85540.2	9300000	528714	16792.5	212.704	13.7438	5000	704.819	8379.46	843.743	327.754	263.875
1587	Discharge	1	0	1	11000	3200000	1600000	10055.5	5	9.03491	129.385	8266.32	4425.46	50	20	209.324
1588	Discharge	1	0	1	49931.2	2200000	351904	9831.86	5	2.5	273.064	1851.55	3538.16	216.067	20	108.95
1589	Discharge	4	0	0	11000	4500000	680511	6815.6	158.168	5.59177	1043.33	4452.4	3021.04	296.106	20	192.576
1590	Discharge	4	1	0	56993.2	1200000	572789	5508.62	101.856	312.222	32.9134	4627.73	2098.63	155.868	20	159.393	252.537	2329.01
1591	Discharge	3	1	0	11000	1300000	109371	6927.26	5	16.7309	164.318	5951.68	1719.78	219.672	20	125.676
1592	Discharge	1	0	0	11000	2100000	805732	5475.41	5	10.7499	218.922	2192.62	2766.33	50	20	134.036
1593	Discharge	1	0	0	31294.1	2300000	25000	10684.8	677.219	2.5	585.498	6357.55	3778.75	50	20	350.715	367.492	9224.91
1594	Discharge	1	0	0	11000	2400000	842328	12519	5	12.8892	3203.29	3217.54	6071.6	208.868	89.7064	62.25
1595	Discharge	3	1	1	11000	4600000	2500000	11978.6	18.5678	16.421	5000	4141.55	8260.94	357.353	718.762	122.734
1596	Discharge	29	0	0	78714.9	18000000	391975	8140.67	19.0297	13.8562	139.845	10129.2	25754.7	457.434	74.9979	312.314
1597	Discharge	1	0	1	158842	5300000	25000	11447.4	63.5169	10.5788	652.166	919.914	2817.7	462.048	144.025	159.393	217.118	1247.19
1598	Discharge	2	1	0	11000	619945	25000	1500	5	5.72094	569.972	31687.2	2443.07	198.133	20	144.26
1599	Discharge	2	0	1	11000	1200000	215321	4710.13	5	18.4627	445.276	10403.7	4524.45	212.888	20	102.288	7.8	731.013
1600	Discharge	2	1	0	86297	2400000	542428	39194	143.372	2.5	97.0893	1066.15	7351.3	711.957	20	568.567	72.2987	12921.5
1601	Discharge	2	0	1	11000	8500000	796838	9483.14	59.865	16.8803	1524.91	2328.1	5412.5	420.55	98.1778	187.031
1602	Discharge	2	0	0	50456.2	1200000	768125	5175.15	5	2.5	239.456	10629.4	5887.16	344.138	20	219.871
1603	Abscondment	1	0	0
1604	Discharge	3	0	1	121744	1400000	1200000	11040.4	15.7995	2.5	350.668	1497.87	4270.41	252.647	20	126.665
1605	Discharge	2	0	0	153564	4500000	919726	9362.67	832.924	2.5	53.7597	2971.51	5832.67	155.868	20	368.7	419.977	19928.1
1606	Discharge	3	0	1	11000	2000000	1400000	9550.54	5	2.5	61.802	615.009	13961.8	469.174	20	270.174	314.062	2367.27
1607	Abscondment	4	0	1				5915.45					7972.06	722.055		487.945
16080	Discharge	3	0	0	23278	1100000	351887	8192.31	5	2.5	361.218	626.086	7746.68	214.063	20	139.402
16081	Discharge	3		0	51194.9	9700000	25000	11352.8	32.0085	38.0158	263.097	4053.98	16319.3	1032.89	20	185.095
1609	Discharge	1	0	1	81315.4	16000000	1600000	29344.3	2949.26	228.883	4805.68	1474.4	7616.85	1326.43	396.352	227.584
1610	Discharge	1	0	1	27725.8	6000000	25000	12814.9	40.8649	2.5	499.23	700.725	5825.92	593.143	78.3146	231.44
1611	Discharge	2	0	1	35250.9	6200000	1100000	15124.7	26.4351	34.6341	3398.62	7085.71	6595.03	484.385	224.903	177.347
1612	Death	0.0001	2	1	201876	21000000	1400000	45789.1	7249.37	2430.09	2737.12	744.152	27360.7	1702.22	843.156	702.284	160.698	56386.7
1613	Discharge	2	1	1	86334.8	9100000	1000000	29777.7	4272.25	459.099	3101.25	795.972	7252.27	1646.34	462.637	304.612
1614	Discharge	2	0	0	22596.5	8600000	830338	6805.8	5	2.5	1517.02	2240.58	9031.9	765.699	57.224	285.36
1615	Discharge	3	0	1	88281.1	4200000	307462	17342.3	18.5678	2.5	351.844	1156.89	5384.13	214.063	86.0438	196.702
1616	Discharge	2	0	1	11000	6600000	992201	8346.73	19.0297	2.5	4296.98	1109.72	6514.72	350.741	1472.85	98.9959
1617	Discharge	2	0	1	11000	8200000	1300000	11248.7	5	2.5	313.392	1280.54	13490.7	50	62.799	118.796
1618	Discharge	2	2	1	62693.7	6700000	897412	19358.5	58.2167	2.5	441.907	345.989	19138.1	1061.31	65.0227	216.013
1619	Discharge	2	0	0	11000	3600000	344250	5581.4	116.783	2.5	2616.11	938.338	6293.11	311.251	91.5599	138.424
1620	Discharge	3	0	1	22596.5	759517	225288	4871.14	5	2.5	183.897	3115.1	3500.09	50	20	98.9959
1621	Death	0.0001	2	1	96887.1	11000000	1200000	17551.6	29.1072	27.2903	136.538	1527.31	43091.2	1614.7	20	665.242	187.653	33695.8
1622	Discharge	2	0	1	29464.6	1400000	314896	7010.63	5	2.5	100.991	5212.1	5208	175.937	20	212.154
1623	Discharge	2	0	1	35250.9	2600000	928594	11457	16.2605	5.89915	138.822	6270.23	6499.64	175.937	20	91.0111
1624	Discharge	2	0	0	11000	1800000	852165	6703.47	5	12.3966	1449.4	3738.89	11550.2	201.3	20	258.408
1625	Discharge	3	0	0	11000	3300000	284911	6396.78	11.8853	2.5	195.791	2870.32	35973.4	278.593	257.278	177.347
1626	Discharge	2	2	1	23959.4	7300000	463503	15968.1	101.425	29.393	3403.83	2963.57	8955.25	762.22	256.114	370.146
1627	Discharge	4	0	0	55264.9	1900000	339543	5241.18	5	7.96811	53.1869	8119.21	4797.84	50	20	256.813	7.8	851.53
1628	Abscondment	8	0	0				1804.96					1731.16	50		117.829
1629	Discharge	2	0	1	28894.1	12000000	317365	21917.7	75.6978	27.5275	5916.09	967.932	3105.6	1225.66	227.201	169.589
1630	Discharge	1	0	1	186919	2100000	885658	10105	5	2.5	402.622	7050.17	6964.61	285.105	20	323.871
1631	Discharge	2	0	1	31126.1	2400000	1400000	8965.95	27.5949	8.77014	408.418	8113.96	5363.45	50	20	138.424
1632	Discharge	3	1	1	11000	2000000	1300000	13665.3	5	11.4512	101.567	532.686	8727.32	234.249	85.4754	323.796	107.09	25715
1633	Discharge	6	2	0	38110.7	4200000	1500000	5581.4	5	30.8879	179.686	1427.45	7528.41	443.998	183.912	98.9959
1634	Discharge	1	1	1	11000	4400000	351500	26696.2	1740.72	91.4894	4387.93	1251.12	5769.69	648.039	607.112	266.109
1635	Discharge	3	1	1	45484.5	8500000	1200000	21419	442.177	32.6141	2900.42	579.742	7028.64	1027.84	731.929	386.716	113.161	5605.25
1636	Discharge	3	0	0	170245	3700000	2400000	33419.7	233.124	128.418	1624.28	867.224	13657.6	1587.84	353.53	964.145
1637	Discharge	2	0	1	63825.6	9600000	536186	12083.1	57.7465	21.0293	2821.27	2463.71	10047.6	528.391	57.7825	241.074
1638	Discharge	2	0	1	114378	3300000	856120	11613.4	28.2911	6.97195	882.398	2637.17	4600.15	50	66.1335	200.567
1639	Discharge	5	1	0	123797	3900000	541361	15809.9	5	2.5	503.652	2775.61	9117.26	182.257	20	223.728
1640	Discharge	2	1	0	52647.9	2000000	777224	8449.83	49.2895	6.97195	265.535	26947.9	8647.68	233.302	20	350.853
1641	Discharge	2	0	1	107474	10000000	1500000	61259.6	4060.04	283.944	5000	2794.55	8599.48	3034.97	499.643	515.622
1642	Discharge	1	0	1	11000	3300000	25000	9897.56	32.0085	2.5	1557.61	1855.08	4441.05	430.588	140.224	262.259
1643	Discharge	3	0	1	190516	3900000	25000	19890.6	68.5959	17.8919	969.4	2374.77	11040.5	772.66	131.34	312.314
1644	Discharge	2	1	0	11000	818630	454420	4618.28	0.1	2.5	42.3859	1512.53	3043.83	50	67.2435	181.222
1645	Discharge	3	3	0	108303	2100000	1600000	23416.5	40.3978	25.6657	122.59	1021.15	16389.6	1485.81	83.8365	533.193
1646	Discharge	2	0	1	11000	3600000	554491	12292	38.064	25.6657	214.818	590.178	7400.39	751.791	407.485	239.148
1647	Discharge	1	0	0	11000	2900000	804379	4972.41	5	2.5	362.992	2082.97	2976.24	207.675	20	102.973
1648	Discharge	2	0	0	11000	2300000	346670	12083	56.8049	8.04948	3032.52	6845.97	6070.33	330.957	63.9112	258.408
1649	Discharge	2	1	0	214005	5300000	1400000	22880.7	78.0695	8.04948	219.843	527.198	29512.8	737.899	20	414.598
1650	Abscondment	1	1	1				6046.53					10186.6	519.722		330.538
1651	Death	0.0001	3	0	35128.1	3900000	1000000	28511.4	242.992	199.175	540.993	1270.61	17411.2	3346.3	20	711.562	60.5658	851.53
1652	Abscondment	2	0	1				3858.72					1825.2	599.096		148.813
1653	Discharge	4	0	0	23959.4	1000000	215916	9483.14	5	10.7604	227.65	28623	5015.2	275.342	20	217.942
1654	Discharge	5	0	1	327912	9900000	25000	24167.5	188.327	241.292	5000	724.565	14268.9	1290.38	834.589	463.067
1655	Discharge	2	0	1	34256.5	4300000	1100000	10312.6	5	9.85426	1048.1	18093.4	6825.12	363.972	86.0438	157.929
1656	Discharge	2	0	1	399161	5800000	25000	18402.4	43.2018	22.1391	294.855	9320.78	14809.7	634.285	115.84	142.333
1657	Discharge	2	0	1	11000	9800000	554491	31840.8	81.3935	76.8445	917.351	11388	15564.8	668.707	94.8688	157.929
1658	Abscondment	3	0	1				1553.64					2435.89	166.269		142.15
1659	Discharge	3	0	0	132747	21000000	888600	8862.64	26.4351	97.6789	5000	2322.27	15303.3	648.039	318.616	300.761
1660	Discharge	2	1	0	11000	1900000	630634	6703.47	12.1153	2.5	790.274	3919.74	4600.15	194.938	94.8688	159.875
1661	Abscondment	3	2	0				1901.58					4726.05	301.76		78.4286
1662	Discharge	2	2	1	11000	5800000	688226	31514.6	59.1585	69.5539	3191.24	581.193	19525.2	1464.01	443.7	662.924
1663	Abscondment	3	0	1				2158.25					5084.17	210.898		50.3258
1664	Discharge	3	0	0	11000	2300000	25000	6908.19	13.0356	5.54273	655.207	4229.14	3356.43	188.59	20	62.25
1665	Discharge	3	0	1	11000	2100000	314261	9738.77	5	2.5	161.464	1258.93	4426.21	248.485	20	154.988	107.43	6296.27
1666	Discharge	3	2	1	749526	2600000	4200000	13129	5	2.5	66.8871	20675.9	13377.7	363.972	20	196.702
1667	Discharge	2	1	1	11000	3700000	828348	19571.3	133.431	48.5905	1061.62	3951.84	6494.62	579.47	20	273.81
1668	Discharge	4	1	1	46627.9	5400000	2700000	12814.9	44.6051	7.33064	734.879	533.204	20629.5	668.707	20	346.997
1669	Discharge	2	0	1	114326	2700000	591574	7472.23	5	9.13111	484.205	1189.3	6749.99	217.264	20	258.408
1670	Discharge	2	0	0	11000	1500000	563183	4972.41	5	22.6949	1401.85	4869.38	2565.61	220.464	145.789	98.9959
1671	Discharge	2	0	1	30026.4	3800000	796354	14178.1	17.6446	12.0324	2012.17	1127.41	3433.9	311.251	181.655	106.941
1672	Discharge	1	0	1	35250.9	2300000	1100000	14598.5	94.7313	12.7611	316.964	3727.23	2588.67	50	76.1038	296.911
1673	Discharge	2	0	1	26517.3	6500000	519413	20743.1	112.455	5.89915	4165.01	1336.4	12715.1	504.664	241.035	169.589
1674	Discharge	3	0	0	11000	1700000	389621	5886.73	5	11.6685	488.657	1480.27	4874.02	175.937	20	118.796
1675	Abscondment	3	0	0				2408.87					10477.1	342.705		106.833
1676	Discharge	1	0	1	69906.6	2400000	356314	9586.67	5	11.6685	1206.11	17603.2	3021.32	217.262	20	185.095
1677	Discharge	2	1	0	73582.7	4500000	661140	6703.47	46.0094	12.7611	322.313	5681.67	13540.3	317.81	20	239.148
1678	Discharge	3	0	0	11000	4400000	571844	5175.15	5	10.0353	869.958	388.471	4811.02	311.251	143.562	98.9959
1679	Discharge	2	0	0	27725.8	5500000	652756	7113.12	591.178	33.1341	230.772	51787.5	10751.7	272.091	20	200.567
1680	Discharge	2	0	1	81827.9	4100000	735580	14703.7	189.803	29.0196	603.328	581.193	5692.89	504.664	92.6629	169.589
1681	Discharge	2	1	1	707108	13000000	1000000	44133	176.54	70.1287	1631.35	315.552	6039.86	324.379	155.83	505.872
1682	Discharge	2	1	1	201567	18000000	2000000	22452.5	251.344	6.25618	743.535	647.007	9575.31	758.743	709.068	352.782
1683	Discharge	3	0	0	11000	1000000	403699	5784.89	5	45.9398	452.259	14604	3555.11	50	20	98.9959
1684	Discharge	2	2	1	26517.3	12000000	656951	17448.2	878.304	69.3624	2944.74	1556.51	12230.9	2022.35	314.437	639.216
1685	Abscondment	6	2	0				819.756					2107.82	378.775		209.306
1686	Discharge	2	0	1	11000	1800000	650656	6652.32	5	2.5	205.976	521.19	3055.07	233.302	20	102.973
1687	Discharge	1	0	1	48442.4	9900000	644773	21435.8	2827.38	65.9821	5000	1463.28	16764.5	2320.82	3519.72	278.638
1688	Discharge	2	2	0	11000	1800000	848357	3531.49	5	9.13908	300.668	2888.68	4417.33	208.578	91.2855	62.25
1689	Discharge	3	0	1	91358.6	8800000	335309	19511.5	5564.93	37.3759	5000	1238.12	11955.5	1477.86	1010.85	301.935
1690	Discharge	2	2	1	56764.2	5800000	727590	27761.9	189.624	22.1277	891.352	490.018	19789.3	734.677	107.951	438.163
1691	Discharge	2	1	0	85129.4	2400000	406982	5152.44	33.5946	17.7595	113.605	470.612	4109.89	233.956	20	158.553
1692	Abscondment	1	0	1				1925.13					1825.2	171.197		189.039
1693	Abscondment	5	1	0				1043.98					3630.07	438.477		151.037
1694	Discharge	3	0	1	45166.3	9000000	1700000	22654.8	56.5838	20.1824	459.203	5569.55	11240.9	1101.34	187.623	1196.89
1695	Discharge	4	0	1	41677.3	4700000	1200000	11699.7	194.31	7.25246	771.163	632.207	5454.69	318.61	116.292	122.024
1696	Discharge	2	0	1	11000	4900000	1200000	8058.86	14.3566	11.5146	617.156	11595.6	6282.41	513.657	357.056	158.553
1697	Discharge	3	2	0	11000	638445	569011	4141.04	5	14.0743	665.638	2761.92	4914.29	184.392	20	111.052	7.8	527.363
1698	Discharge	2	1	1	129439	3300000	936197	17594.7	75.3388	27.9971	595.791	1032.08	8131.4	624.099	153.943	172.308
1699	Discharge	3	0	0	26190.6	1200000	214772	5344.56	5	24.0789	62.1172	7606.61	3786.22	267.807	20	163.135
1700	Discharge	2	0	0	31149	1600000	551461	8939.53	5	2.5	130.755	761.315	13141.1	242.417	20	246.126
1701	Discharge	2	2	0	143742	5900000	779813	12990.3	32.4977	10.5623	397.661	418.841	32151.1	666.613	145.556	90.2671
1702	Discharge	2	1	1	53330.5	8700000	518252	21638.8	301.58	27.5062	1306.63	282.755	9098.03	1375.05	277.234	339.332
1703	Discharge	2	0	0	100994	3300000	25000	16288	43.0188	7.25246	156.341	561.137	22099	509.412	20	176.9
1704	Discharge	2	1	1	11000	2500000	2400000	23418.1	16.9512	2.5	146.713	379.989	17592.9	1050.1	20	1003.54
1705	Discharge	2	1	0	146398	2500000	612654	7376.43	5	2.5	90.6048	5017.76	6105.09	191.665	81.5678	153.974
1706	Discharge	2	1	0	36330.3	4800000	680519	13737.1	121.989	37.8721	2476.35	870.962	13847.1	1135.52	1525.83	292.609
1707	Abscondment	2	0	0				2116.14					3181.87	141.763		182.306
1708	Discharge	2	0	1	37922.8	6400000	876583	12096.2	193.372	2.5	2109.06	1154.44	3762.06	981.814	176.371	339.332
1709	Discharge	1	0	1	433162	7500000	495163	22045	831.248	185.083	921.498	2747.56	9217.73	632.6	155.342	209.126
1710	Discharge	1	0	1	17414.8	6300000	272253	8400.92	20.1037	26.5254	529.794	2404.28	4429.07	225.496	232.908	103.851
1711	Discharge	1	0	0	11000	1300000	259048	6309	5	15.3474	176.749	3087.51	2692.17	50	20	236.859
1712	Abscondment	1	2	0				1818.73					3625.06	266.2		234.208
1713	Discharge	1	0	1	17414.8	6200000	346704	24794.6	1354.31	110.363	1559.67	935.426	8889.29	1572.19	1008.32	372.172
1714	Discharge	3	0	0	54495	1500000	1100000	5248.47	28.1382	99.2405	78.0095	1848.91	4517	50	20	131.134
1715	Discharge	1	0	0	11000	965389	233432	5248.47	5	25.0565	232.059	5178.14	5815.07	50	20	283.293
1716	Discharge	2	0	1	11000	2300000	545267	6019.03	5	2.5	648.149	2991.3	9895.19	377.923	82.9561	260.045
1717	Discharge	1	0	1	57871	2800000	1200000	8841.5	5	2.5	216.261	3138.82	6733.05	454.246	80.1794	204.513
1718	Discharge	2	0	0	17414.8	4300000	608615	4005.77	59.4427	11.0382	312.445	2263.08	8025.28	217.037	20	181.494
1719	Discharge	2	0	1	11000	11000000	967555	9725.17	150.615	8.19406	1037.64	1572.58	7961.5	709.147	171.456	619.203
1720	Discharge	3	2	1	338526	3700000	448293	12592.6	5	2.5	56.0079	890.304	31931.7	50	20	344.017
1721	Discharge	2	0	1	34676.4	4600000	398175	15886.8	187.127	13.906	378.947	399.417	6814.93	981.814	89.8972	315.942
1722	Discharge	3	0	0	63162.2	2300000	381552	10020.4	5	61.4261	484.08	22570.1	8263.74	276.272	210.208	301.935
1723	Abscondment	1	0	1				3111.71					2356.28	276.333		120.033
1724	Abscondment	1	1	1				4336.43					4144.68	1298.16		175.584
1725	Discharge	1	0	1	32061.6	1600000	452595	8156.54	5	2.5	123.224	3286.31	4228.6	276.272	20	149.399
1726	Discharge	2	0	0	54495	7900000	486712	11600.6	29.2237	11.0382	529.343	522.351	15913.1	445.762	64.8969	153.974
1727	Discharge	4	2	0	33823.9	6200000	1500000	6987.54	286.738	2.5	353.686	1279.95	18327.2	267.807	20	250.763
1728	Missing chart			0				1506.67					5649.24	300.025		110.294
1729	Death	0.0001	3	1	80729.3	3600000	487506	69439.1	7274.95	230.559	1682.63	2523.24	12127.2	3286.28	604.258	706.922	155.191	4194.07
1730	Discharge	2	3	0	20254.7	2300000	1200000	8352.02	5	8.19406	63.2388	224.327	18475.7	556.118	20	315.942
1731	Discharge	3	0	1	20254.7	15000000	1600000	22349.8	528.932	383.408	5000	548.21	15057.1	2588.62	1243.37	1085.06
1732	Discharge	2	2	0	11000	2500000	700210	6115.63	5	14.386	44.4665	916.089	19364.8	394.878	20	122.024
1733	Discharge	2	0	1	192330	2700000	437502	9823.55	23.8283	12.4694	1513.97	5377.04	9761.29	488.19	663.961	216.05
1734	Discharge	6	1	0	11000	1300000	739260	4386.76	23.2934	31.4412	115.319	38403.4	4836.89	505.167	20	306.602
1735	Discharge	2	1	1	37133.7	4800000	723692	10217.5	139.599	90.4866	123.224	1067.51	15169.3	2269.05	20	998.612
1736	Discharge	3	0	1	27243.5	6100000	880333	6987.54	14.8729	2.5	323.937	502.953	7641.39	717.657	165.145	628.805
1737	Discharge	2	0	1	45837.2	17000000	773084	18199.2	69.2368	2.5	308.688	8092.76	8226.72	293.204	174.966	395.694
1738	Discharge	2	0	1	28262.9	1600000	330728	4482.21	5	2.5	65.5563	6076.69	7737.64	293.204	20	264.689
1739	Discharge	2	0	1	11000	1800000	501482	4434.47	5	14.386	77.0138	2757.18	3966.63	50	20	158.553
1740	Discharge	2	0	1	11000	1900000	652751	6599.48	5	2.5	108.595	2830.95	3567.68	50	139.972	181.494
1741	Discharge	2	0	1	59499.1	2300000	412466	10020.4	24.9008	2.5	333.411	328.151	7383.74	360.972	210.208	199.904
1742	Discharge	2	0	0	33823.9	1400000	835120	5826.02	5	13.906	69.7237	4113.49	17621.8	496.678	20	62.25
1743	Discharge	2	0	1	11000	2100000	255422	4769.01	5	11.9917	145.807	15907.6	5307.12	276.272	20	269.336
1744	Discharge	5	0	1	65674.9	5500000	686438	15536	365.415	58.3962	374.877	2352.94	14754.4	2010.5	190.44	773.652
1745	Discharge	2	0	1	18880.6	2100000	279400	11007	5	10.5623	488.538	2070.48	3235.2	183.209	144.16	126.577
1746	Discharge	2	1	1	157696	2300000	1500000	12793.1	23.2321	14.5122	190.114	284.779	12692.5	533.341	20	323.796	163.042	23095.7
1747	Discharge	2	2	1	30213.1	1600000	490941	20017.2	16.9512	2.5	315.769	883.857	12195.7	1015.95	234.331	344.017
1748	Discharge	2	0	0	11000	1400000	551461	4005.77	5	9.61277	290.626	12523.2	3774.14	174.755	70.4572	62.25
1749	Discharge	2	0	1	11000	4700000	380880	11926.4	53.7479	48.6874	739.682	2127.37	6513.42	711.957	348.082	395.736	146.605	12672.1
1750	Discharge	2	0	1	36330.3	2300000	658721	4673.33	5	21.6408	248.822	1424.69	3834.48	217.037	20	103.851
1751	Discharge	4	2	1	197938	7400000	2100000	17242.5	116.862	104.407	1460.34	347.595	13615.5	2597.27	425.023	516.441
1752	Discharge	3	2	0	133706	1600000	25000	15671	5	2.5	71.7795	837.935	8292.4	348.115	20	395.736	90.494	771.305
1753	Abscondment	2	0	0				2916.83					3469.7	230.92		180.064
1754	Discharge	2	0	1	11000	381595	25000	1500	89.1258	61.9317	792.014	612.829	44151.4	1769.66	698.721	571.302
1755	Abscondment	16	0	0				2001.55					1183.75	50		63.2554
1756	Discharge	2	0	1	114151	3500000	1300000	19107.3	52.0321	17.2761	234.239	5354.58	10977.7	377.923	119.074	528.346
1757	Discharge	2	0	1	11000	4100000	490426	13471	77.5606	44.2084	2454.62	154.012	5275.67	526.208	610.307	141.786	25.0416	851.53
1758	Discharge	2	0	1	206160	2800000	10000000	12940.5	193.372	20.6681	97.8305	6160.17	3894.65	250.88	20	250.763
1759	Discharge	2	0	1	36330.3	3500000	823740	9332.03	5	8.66617	293.805	2391.45	2261.49	50	20	236.859
1760	Discharge	2	1	1	21553.2	1000000	758626	4100.9	5	2.5	41.8624	10039.2	9181.32	50	20	99.3184
1761	Discharge	2	0	1	11000	2900000	872830	11105.9	5	8.66617	172.152	230.823	3677.24	335.552	20	195.297
1762	Discharge	5	1	0	11000	713879	213517	3910.74	5	11.9917	142.403	2099.38	3870.6	183.209	20	163.135
1763	Discharge	3	1	0	11000	3400000	156507	3248.07	5	11.9917	197.386	3818.54	3334.33	233.956	20	99.3184
1764	Discharge	2	1	0	11000	1200000	518252	4100.9	5	2.5	110.477	159.303	1814.96	50	20	122.024
1765	Discharge	4		1	21553.2	4900000	272253	29919.1	1123.04	18.7274	875.811	1119.02	10008.3	836.865	220.125	163.135
1766	Discharge	1	0	1	18147.7	5300000	337018	23570.9	2673.81	179.223	577.018	344.354	8768.89	1705.23	538.255	386.283
1767	Abscondment	4	0	1				5007.95					2724.87	337.57		254.687
1768	Discharge	4	0	1	11000	4400000	281772	12419.4	239.394	2.5	1393.2	899.974	7410.56	815.567	261.452	315.943
1769	Discharge	2	0	1	47471.2	4600000	600999	5512.99	21.4287	2.5	306.086	195.081	4831.04	301.673	20	165.427
1770	Discharge	6	3	1	894122	7000000	373738	28121.7	59.4445	119.068	224.998	1125.46	20786	828.349	20	1366.11
1771	Discharge	2	0	1	29732.4	3600000	25000	8645.77	17.2137	19.6972	2637.09	1853.73	8778.45	386.404	434.758	186.094
1772	Abscondment	3	0	1				4727.46					8589.98	748.967		198.034
1773	Abscondment	4	0	1				6339.33					11840.9	601.754		211.564
1774	Discharge	3	1	0	182239	1700000	399263	10168.4	5	14.6262	573.204	10379.1	14058.5	483.947	80.8733	355.741
1775	Abscondment	5	2	0				18431.7					40287.1	1567.79		1755.03
1776	Discharge	3	0	1	11000	4800000	694306	11180.3	97.7141	9.13908	854.619	415.603	12701.7	344.025	460.929	156.263
1777	Discharge	1	0	1	30254.2	4500000	636789	12102.7	112.809	15.4463	5000	1127.37	6885.8	510.239	579.874	131.333
1778	Discharge	2	0	0	75214.2	2600000	647006	10383.9	5	180.24	62.7439	205.965	9428.82	317.618	20	295.665
1779	Discharge	1	0	0	42188.8	9700000	411307	10684.8	175.223	16.2661	433.418	1118.75	5652.6	483.428	421.799	163.8	83.4081	851.53
1780	Discharge	1	0	1	11000	9800000	4300000	18846.4	199.193	128.816	2438.3	313.692	9650.58	903.257	472.508	441.61
1781	Discharge	1	1	1	36693.9	5200000	2300000	24581.7	89.4478	46.7916	2487.72	1630.54	14233.3	1165.16	364.442	451.374
1782	Discharge	3	0	0	178728	6400000	1700000	18736.8	241.995	11.8133	568.657	1127.37	21817.3	1628.27	792.353	524.739
1783	Discharge	2	0	1	154493	10000000	2300000	19834.5	81.7085	19.6064	900.227	1762.27	10160.9	1147.7	750.554	334.492
1784	Discharge	2	0	1	11000	3500000	493562	6771.48	14.9966	2.5	2025.64	1396.66	3596.3	238.573	255.446	112.062
1785	Discharge	2	0	1	36598.7	6700000	1500000	10495	148.284	11.4512	1836.33	1868.22	6936.14	440.674	875.539	141.786	162.697	14777.8
1786	Discharge	3	0	0	11000	733901	25000	1500	0.1	2.5	66.8299	791.056	2796.45	50	20	62.25	7.8	402.869
1787	Discharge	2	1	1	75707.4	2900000	1700000	15242.2	29.1058	2.5	379.061	1004	5103.11	475.258	20	179.56
1788	Discharge	4	0	0	11000	943351	25000	4184.57	5	8.40247	396.472	7620.98	2603.83	50	64.5259	234.586
1789	Discharge	3	1	1	102726	5700000	807172	14264.8	301.353	50.9917	1384.58	609.695	11263.3	693.722	521.999	179.56
1790	Discharge	3	0	0	28209.9	3500000	25000	5095.79	5	11.8133	198.081	1400.06	5883.89	50	20	107.245
1791	Discharge	2	0	1	34948.9	3100000	1100000	11672	82.9965	2.5	326.695	2630.73	4855.7	229.776	20	285.969
1792	Discharge	5	1	0	11000	1500000	578389	3544.47	5	52.5677	423.386	53462.4	3367.9	317.618	20	174.734
1793	Discharge	2	0	1	22496.3	1300000	668561	4369.1	5	2.5	94.6953	10798.6	6397.81	50	20	107.245
1794	Discharge	2	0	1	44973.4	3300000	2200000	9902.49	14.3917	2.5	282.164	3481.51	7229.98	475.258	212.54	213.369
1795	Death	1	3	1	96887.1	3000000	1500000	19200.3	39.5555	62.8605	1303.67	814.499	16654	1614.7	20	988.513	129.189	9862.27
1796	Abscondment	0.0001	3	0				5640.53					9947.75	1098.29		445.23
1797	Death	1	3	1	404424	22000000	3400000	55465.1	222.095	67.1531	456.159	767.608	53664.4	2674.29	566.686	1359.12	163.042	48468.9
1798	Transfer	2	0	1				4115.41					29746.8	1506.81		231.401
1799	Discharge	4	0	1	85564	3100000	512761	15024.8	5	34.7407	96.5253	7280.98	4159.68	185.734	20	242.383
1800	Death	1	3	0	59812	2000000	1200000	4271.76	22.7462	2.5	90.9638	14460.4	5064.11	50	20	270.174	140.335	7847.04
1801	Abscondment	9	0	0				4093.7					15279.6	1755		254.687
1802	Discharge	3	0	1	11000	5300000	496318	7933.42	19.2541	2.5	233.705	588.746	10846.9	238.573	20	107.245
1803	Discharge	2	0	1	236259	20000000	842789	51782.9	7511.92	160.366	2895.58	3202.98	21593.1	5665.81	482.52	534.539
1804	Discharge	8	1	0	228757	3400000	1200000	30596.9	129.142	27.9471	152.672	1161.56	27080	352.691	20	344.209
1805	Discharge	2	0	1	31719.2	3100000	783173	15242.2	148.188	17.5254	2042.36	2870.62	7412.16	737.383	241.376	136.152
1806	Death	0.0001	3	1	125117	3000000	606578	40591.2	15000	1638.33	814.434	861.365	14401.8	37957.9	689.899	993.261	24.2964	1207.96
1807	Abscondment	2	0	1				3666.41					5741.24	503.932		207.049
1808	Abscondment	5	3	0
1809	Discharge	5	0	0	115866	29000000	897734	9955.94	69.5109	126.683	2292.67	1065.75	2514.09	501.495	294.067	417.22
1810	Discharge	2	0	1	199872	4600000	1600000	13614.7	105.65	21.1683	300.18	2048.4	9558.75	405.25	20	285.969
1811	Discharge	1	0	1	67498.4	5200000	1600000	18736.8	297.966	10.7767	638.241	1216.2	7818.83	597.64	1040.56	358.792
1812	Discharge	2	0	1	63098.3	2900000	699899	12587.9	5	24.8164	292.759	1216.2	7570.83	238.573	140.035	324.779
1813	Discharge	3	0	0	95471.8	14000000	1300000	12641.9	24.7778	9.74084	399.31	818.012	20088	194.551	134.084	174.734
1814	Discharge	3	0	0	39197	934979	732062	4576.27	5	2.5	142.262	7087.49	5553.97	50	20	213.369
1815	Discharge	1	0	1	129176	7500000	405258	24376.7	2834.5	310.268	688.746	2700.79	8378.64	690.492	333.384	319.317	258.364	6797.78
1816	Discharge	3	1	0	30254.2	2000000	276360	6455.9	71.4319	2.5	63.6542	4703.18	4843.26	282.512	20	563.967
1817	Discharge	2	0	1	206529	5900000	3100000	14264.8	108.902	12.8506	638.313	595.732	7717.57	387.736	20	232.708
1818	Death	13	0	0	62560.2	1700000	331158	8801.14	23.2321	93.07	197.086	1223.9	36368.3	205.766	550.282	185.864	17.903	609.311
1819	Discharge	4	3	1	298940	4900000	2200000	58964.9	1112.2	54.6701	337.201	462.495	27808.6	2807.73	285.137	970.165
1820	Discharge	3	0	1	126601	4100000	1400000	13083.3	35.0543	2.5	698.197	673.74	10494.4	412.185	353.698	328.278	130.89	9423.56
1821	Discharge	12	1	0	881173	1600000	919670	5095.79	85.5749	50.9917	634.987	10173.2	5830.19	247.367	20	169.909
1822	Discharge	4	2	1	11000	6100000	874475	45843.4	3205.74	137.888	853.512	1144.47	8121.07	1383.52	545.376	422.096
1823	Discharge	1	0	1	39197	3100000	25000	17204.3	80.0994	18.5656	507.408	2963.77	7075.52	466.511	411.344	218.202
1824	Discharge	1	0	1	49550.6	2600000	1400000	7721.63	24.1617	11.2949	341.719	17775.4	8938.6	264.945	150.429	160.26
1825	Discharge	3	0	0	11000	2900000	482493	4887.72	5	13.8884	1434.11	8448.65	5060.01	229.776	81.3409	126.514
1826	Discharge	4	0	1	26042.8	32000000	25000	8357.68	24.7778	2.5	1474.31	4811.82	9450.5	414.005	276.219	184.388
1827	Discharge	2	0	0	71691.4	2100000	282879	3441.89	19.8653	2.5	150.234	4307.72	4023.84	185.734	20	155.437
1828	Discharge	3	0	1	39197	3600000	25000	6455.9	5	8.70574	152.976	3428.5	3860.72	50	20	62.25
1829	Discharge	3	0	0	29753.4	2500000	891936	8145.44	5	8.70574	120.056	2457.11	13581.9	220.975	1164.96	169.909
1830	Discharge	3	3	0	393507	8800000	3600000	19724.6	485.389	210.99	453.483	2155.8	26890.7	3208.35	411.344	900.28
1831	Discharge	3	0	0	11000	1600000	861607	1500	5	2.5	39.5769	748.791	4668.27	50	20	189.216
1832	Discharge	3	0	0	11000	2300000	664864	6408.56	13.1752	2.5	111.562	1001.83	12171.4	462.048	20	132.995	26.448	1286.37
1833	Discharge	2	2	1	155961	5100000	1600000	14698.9	118.679	56.7734	1972.23	4188.96	6689.18	684.989	129.614	237.545
1834	Discharge	3	0	0	23724.5	3400000	758960	7615.82	5	11.8133	176.869	9873.91	6456.3	273.73	2566.45	140.972
1835	Discharge	1	0	1	11000	3100000	499069	6876.81	14.3917	11.2949	188.697	10215.9	6619.5	256.157	2599.71	145.793
1836	Discharge	2	0	1	11000	3100000	389494	10169.8	21.0897	2.5	428.316	2216.15	7830.06	405.25	20	319.924
1837	Discharge	4	0	0	145015	2300000	25000	8995.65	291.874	2.5	1270.83	748.791	10852.1	378.977	20	353.93
1838	Death	0.0001	3	1	147336	8500000	2300000	21064.6	753.48	45.9987	313.493	826.218	17094.1	1793.54	747.618	936.409	190.69	4642.53
1839	Discharge	3	2	1	226109	10000000	1300000	25136.3	386.53	2.5	862.723	866.352	20944	2013.38	480.207	563.967
1840	Abscondment	3	0	1				8270.26					8861.05	1048.67		261.533
1841	Discharge	2	1	1	624314	13000000	1600000	8463.88	35.9532	2.5	713.833	3987.58	11577.8	728.651	294.067	247.222
1842	Discharge	2	0	1	27143.3	1300000	974433	7351.55	21.0897	12.3319	108.904	4927.01	1929.83	50	20	203.705
1843	Discharge	2	1	1	54773	3700000	891936	11134.6	107.6	12.3319	512.039	1522.21	4415.65	396.494	20	121.696
1844	Discharge	3	0	1	11000	4500000	1000000	10276.9	54.8518	2.5	905.949	462.495	8719.12	553.947	274.733	227.872
1845	Abscondment	5	0	1				7438.62					5893.11	1303.74		286.723
1846	Discharge	2	0	1	148068	8500000	2100000	17204.3	55.4864	70.4683	2049.22	700.213	8365.71	781.038	225.843	573.785
1847	Discharge	2	0	1	22496.3	7500000	1600000	6876.81	5	11.8133	834.104	3309.15	3421.96	440.263	236.196	136.152
1848	Discharge	5	0	0	34948.9	9100000	2000000	12102.7	33.1457	17.0054	1457.84	935.26	5372.2	308.845	20	62.25
1849	Discharge	2	0	0	151560	2100000	275555	9175.13	350.067	2.5	788.027	4996.16	13442.1	205.766	20	212.409	375.889	17413.3
1850	Death	0.0001	3	0	11000	2000000	781337	43074.4	2343.52	113.714	143.946	1025.22	7709.02	2377.96	20	194.705	26.4492	513.327
1851	Discharge	2	1	1	225067	3300000	2100000	9955.94	5	2.5	114.466	852.55	6897.33	470.885	20	223.036
1852	Death	0.0001	3	0	78826.6	13000000	25000	28199.2	15000	7500	2511.76	314.388	17384.7	1266.1	493.475	1642.46	245.693	42081.4
1853	Discharge	4	3	0	11000	7200000	1700000	6982.2	24.1617	53.6188	1732.69	1345.67	8856.42	343.925	524.331	62.25
1854	Discharge	5	2	0	11000	563673	960827	1500	5	2.5	177.908	4946.76	3662.82	194.551	20	344.209
1855	Death	0.0001	3	0	419594	5500000	1700000	47534.8	2243.56	497.954	386.757	1025.22	28266.2	35394.2	164.289	1447.22	191.444	3424.52
1856	Discharge	2	2	0	78617.3	2900000	1200000	12641.9	122.599	2.5	161.908	184.216	13069.9	877.068	20	184.388
1857	Abscondment	2	1	1				1621.55					1805.4	181.076		122.238
1858	Discharge	3	1	0	91261.7	2600000	1900000	9635.41	5	2.5	392.098	546.773	19980.3	273.73	68.9803	155.437
1859	Discharge	6	1	0	75458.4	1200000	1500000	7377.97	5	13.8884	156.694	2269.75	6067.77	251.762	20	235.126
1860	Abscondment	2	2	0				1523.85					10703.6	588.474		168.874
1861	Discharge	4	1	1	42575.7	3300000	1100000	14156.4	93.651	2.5	130.462	2061.83	10746	863.974	234.717	276.276
1862	Abscondment	3	1	1
1863	Abscondment	3	2	1				4438.22					7487.82	2709.6		386.417
1864	Discharge	3	2	1	149730	25000000	1800000	22921	405.047	392.533	1725.15	1718.39	34368.2	11395.6	303.007	1511.64
1865	Discharge	3	0	1	63641.2	3400000	525206	16509.9	626.298	29.0628	1436.41	2197.24	5203.69	1078.29	223.204	404.763	7.8	17813.3
1866	Discharge	4	2	1	11000	2500000	1500000	16114.6	82.8051	24.6357	660.897	3658.91	5059.29	298.301	20	413.798	152.825	4262.76
1867	Death	1	1	0	151895	4000000	799093	9034.72	5	39.74	665.2	1847.84	4044.7	348.115	514.76	1005.14	7.8	17413.3
1868	Abscondment	6	3	0				4706.42					4705.89	911.657		195.784
1869	Abscondment	2	0	0				2791.01					8089.42	1214.62		148.813
1870	Discharge	7	3	1	50773.8	3000000	25000	7880.52	5	8.96446	123.503	4113.05	5990.93	238.573	72.8592	254.483
1871	Discharge	5	2	1	315668	3500000	1500000	18243.8	20.4771	14.4077	109.471	1994.63	13423.4	1138.97	20	719.12
1872	Discharge	3	2	0	11000	2000000	539829	9315.31	5	2.5	88.6531	581.758	21002.6	711.188	20	334.492
1873	Discharge	2	0	1	11000	1600000	983357	5565.23	31.5899	7.93	201.897	1034.89	2658.36	50	127.372	124.105
1874	Discharge	1	0	1	121179	4200000	1400000	14807.5	40.9638	2.5	471.459	1161.56	7604.74	815.96	112.413	266.587
1875	Discharge	3	0	1	63379.6	15000000	890191	5879.01	485.741	9.74093	343.074	3229.48	5121.49	418.381	71.3116	317.503
1876	Discharge	1	0	0	11000	4300000	830966	1500	39.7089	39.4518	191.416	21469.2	2543.1	220.975	20	107.245
1877	Discharge	2	0	1	129988	3100000	2100000	12534.3	28.486	27.1641	747.016	660.226	16649.3	763.577	1120.85	235.126
1878	Discharge	5	2	1	33133.3	8100000	2900000	17313.6	77.2062	77.3303	266.176	2517.24	17037.2	3790.98	145.234	1191.25
1879	Discharge	2	1	1	47400.7	2900000	647392	24992.9	108.261	15.3887	264.79	609.132	9016.18	1143.22	20	185.864	85.5135	1360.34
1880	Discharge	19	1	0	126670	1900000	881471	4887.72	102.401	10.2587	81.8352	1100	27764.9	405.25	20	218.202
1881	Discharge	5	1	0	32080.7	3100000	187481	5152.31	5	15.3887	242.76	6322.24	6690.33	155.868	64.5259	159.393	24.2886	542.493
1882	Abscondment	4	0	0				1774.71					4295.53	210.898		93.6886
1883	Discharge	2	0	1	60808.7	3100000	835701	15459.7	5	8.70574	308.567	1617.01	18111.7	396.494	20	208.536
1884	Discharge	3	0	0	31142.2	3300000	190563	5475.92	572.088	195.09	275.802	3456.16	1989.27	50	20	122.149
1885	Discharge	6	0	0	43232.9	1900000	25000	10047.4	5	2.5	186.786	2155.98	7462.85	422.838	20	201.887
1886	Discharge	2	1	0	28032.2	439807	139074	4974.99	64.5509	2.5	909.504	23198	3402.11	163.002	20	314.839	7.8	658.197
1887	Abscondment	2	0	1				4659.58					8682.02	136.889		307.43
1888	Abscondment	2	0	1				7577.81					5498.43	786.745		567.031
1889	Discharge	2	0	1	48701	14000000	1000000	19298.2	126.446	44.3553	830.396	923.886	6120.73	650.675	210.243	310.743
1890	Discharge	2	2	0	11000	2700000	138082	3827.88	5	2.5	179.823	1658.49	3148.04	249.827	20	189.32
1891	Discharge	2	0	0	11000	3000000	542394	5475.92	30.8256	2.5	106.91	2022.83	4224.51	182.721	454.966	960.647
1892	Discharge	3	1	1	11000	4600000	2300000	20156.7	96.5708	14.1684	355.517	834.68	4729.95	437.961	213.919	159.971
1893	Discharge	2	0	1	11000	6800000	1200000	11790.8	28.5526	2.5	997.308	807.163	8559.04	407.725	2310.38	105.287
1894	Discharge	4	0	1	11000	4300000	1000000	11790.8	52.5169	7.76555	553.507	2142.67	7024.73	347.393	312.392	247.941
1895	Discharge	2	3	1	32202.6	10000000	532624	29350.4	74.9215	17.1852	2719.23	501.786	8865.8	1296.23	412.836	304.46
1896	Discharge	4	0	0	11000	626444	158262	3571.44	5	2.5	117.724	3534.86	4670.36	182.721	20	117.938
1897	Discharge	5	0	0	42405	3900000	770427	13086.4	395.113	2.5	513.833	10356.2	11328	317.305	0.2	96.8392
1898	Abscondment	2	0	0				2524.78					3259.41	50		164.406
1899	Discharge	1	0	1	25443.5	5600000	1400000	16213.4	131.956	14.9504	2198.27	615.009	5505.12	848.115	706.964	310.364	57.0507	1963.17
1900	Discharge	4	1	0	256168	4700000	912577	22072.9	5	66.6251	52.8319	12016.8	22746.2	734.662	73.7145	432.419
1901	Abscondment	5	3	1				4798.83					21197.3	215.894		478.427
1902	Discharge	2	0	1	61500.2	2900000	1700000	10138.7	25.7146	15.4595	407.491	964.95	3806.38	182.721	20	172.555
1903	Discharge	1	1	0	11000	3800000	549692	11652.5	26.2819	9.88854	346.973	4411.12	7615.02	234.879	137.679	193.51
1904	Discharge	3	1	1	40708.1	2900000	768192	14203.7	23.4471	14.1684	97.6152	4772.94	5722.15	249.827	20	218.637
1905	Discharge	1	1	1	26561.5	3900000	725407	10047.4	15.5347	18.0499	728.506	5524.49	8212.79	354.924	20	185.13
1906	Discharge	6	0	1	110402	5100000	826906	13551.2	17.2267	10.7412	433.149	6978.84	4586.68	400.173	83.1324	388.308
1907	Discharge	1	0	1	11000	7100000	621438	19393.5	395.113	72.4512	322.31	1892.74	3731.66	332.342	112.678	231.197
1908	Discharge	3	1	0	11000	2900000	578654	5475.92	5	44.7982	194.835	4619.8	9556.86	219.95	20	155.775
1909	Discharge	2	0	1	11000	12000000	1400000	16266.8	183.099	34.6429	1433.39	634.326	9867.94	582.122	938.041	331.69
1910	Discharge	2	0	0	38951.1	2400000	138082	6445.96	21.7483	14.5984	36.8625	906.757	12115.4	385.078	20	268.871
1911	Discharge	4	0	0	11000	3600000	520348	12993.5	5	2.5	118.653	1849.32	11589.8	635.428	20	277.243
1912	Discharge	5	1	0	11000	573593	148996	4315.42	0.1	2.5	306.996	2849.25	2098.63	212.888	20	283.553	7.8	182.341
1913	Death	0.0001	3	0	640799	15000000	1200000	95355.4	15000	7054.06	5000	1334.81	36637.5	6018.41	6055.54	1997.41	356.488	58785.3
1914	Discharge	3	2	1	1300000	15000000	1800000	27104.5	120.052	69.0884	805.888	3561.09	35050	1389.1	164.082	844.336
1915	Discharge	3	0	1	62721.6	5700000	320087	9319.13	18.3559	17.6174	58.3181	8484.2	16234.9	704.098	20	403.004
1916	Discharge	2	0	1	77141	5900000	505523	13458.1	76.6498	2.5	321.372	275.199	5779.42	566.909	258.388	403.004
1917	Discharge	2	2	1	64518	14000000	1500000	20156.7	802.793	68.4164	5000	1298.14	9128.69	1536.39	268.362	281.43
1918	Discharge	3	0	0	11000	1400000	230635	3999.46	5	37.7263	264.566	23817.2	8164.63	219.95	69.0095	138.975
1919	Discharge	3	2	1	100038	5600000	382526	14951.8	80.6852	9.88854	324.317	2381.73	15710	1134.05	66.6576	277.243
1920	Discharge	2	1	1	52316.5	6000000	867289	24290	1693.47	145.459	572.374	5303.42	10197.8	841.835	105.568	470.289
1921	Discharge	2	0	0	55067.8	4400000	611995	8233.71	20.0512	2.5	449.283	459.668	6132.04	212.493	20	151.577
1922	Discharge	2	0	0	30051.2	1500000	439956	6003.75	5	2.5	103.089	1708.78	5422.53	50	20	130.566
1923	Discharge	4	0	1	270640	4600000	1900000	17210.5	24.0137	2.5	182.386	2016.17	19407.8	910.881	20	495.57
1924	Discharge	3	1	1	844885	1700000	25000	4798.27	5	2.5	93.8895	349.878	7644.95	330.323	20	62.25	121.839	658.197
1925	Discharge	3	0	0	11000	1900000	300494	10047.4	5	2.5	44.765	382.056	6132.04	167.871	20	138.975
1926	Discharge	2	2	1	1300000	3500000	455290	15045.5	5	15.0288	177.825	1379.24	12963.2	317.305	99.6525	390.407
1927	Discharge	2	0	0	55738.2	2500000	25000	13458.1	883.895	605.76	964.45	15467.9	5189.83	234.879	140.07	126.359
1928	Discharge	3	0	0	11000	2200000	25000	4097.55	22.2609	12.3246	1342.44	6263.4	5020.68	148.731	20	137.389	79.3124	1908.69
1929	Discharge	2	0	1	171526	11000000	25000	29399.4	342.983	203.865	2046.8	917.036	6659.32	1474.33	336.565	306.554
1930	Discharge	1	3	1	101687	11000000	1700000	50815.2	1845.4	257.458	5000	1169.36	20431.8	2182.89	751.729	580.055
1931	Discharge	2	0	0	11000	5700000	25000	5125.86	24.5805	20.216	237.164	1503.95	9086.72	332.342	20	105.287
1932	Discharge	4	2	1	1200000	2100000	942463	29448.3	133.137	2.5	780.559	166.666	11529.4	1180.35	224.973	711.724
1933	Discharge	1	0	0	31142.2	3900000	547262	4951.4	14.9712	35.5231	375.531	7050.21	2514.58	279.776	300.377	105.287
1934	Discharge	3	3	1	232337	3600000	403642	15843.3	460.819	69.3125	96.3163	1135.39	21454.5	1311.7	20	331.69
1935	Transfer	5	0	0
1936	Discharge	3	0	0	11000	4400000	158262	3571.44	5	10.7412	130.29	4078.12	2940.02	212.493	20	122.149
1937	Discharge	3	0	1	63325	4400000	720868	13504.7	5	8.61314	481.309	724.395	4382.18	513.732	20	227.011
1938	Discharge	3	0	1	34241.9	5100000	1900000	16738.2	45.6501	21.5186	759.476	2613.43	8537.8	688.825	523.212	449.243
1939	Discharge	3	0	0	11000	7800000	383854	5213.23	5	13.7387	5000	1789.13	9774.8	604.956	672.157	126.359
1940	Discharge	5	1	0	11000	1100000	199983	5388.26	187.205	229.797	971.736	3862.34	7788.23	332.342	113.271	327.5
1941	Discharge	4	0	0	11000	1300000	117139	3231.42	13.2822	2.5	73.2761	6583.03	16053.9	369.994	20	180.939
1942	Discharge	16	0	0	11000	2400000	858598	21113.4	5	22.8233	39.2008	11634.4	6323.74	234.879	20	172.555
1943	Discharge	3	1	0	123587	1900000	521579	6890.16	4277.06	4583.41	92.0641	29944.9	8105.7	332.342	20	201.887
1944	Discharge	3	0	0	11000	1900000	510476	4257.75	34.8088	2.5	225.887	19278.1	3868.43	212.493	20	147.378
1945	Discharge	2	0	0	42405	1400000	647227	6268.83	93.968	2.5	15.8802	3891.78	5961.92	50	20	273.057
1946	Discharge	4	0	1	43232.9	5700000	619081	17873	386.705	7.34263	1904.8	360.788	4022.68	369.994	112.678	214.45
1947	Discharge	2	0	1	36186	5900000	377202	10321.5	40.5096	23.6942	378.399	5842.89	5859.4	175.293	154.454	335.881
1948	Discharge	4	0	1	37126.4	5600000	25000	13086.4	380.104	19.7823	5000	3809.99	5859.4	1003.11	501.656	122.149
1949	Discharge	3	0	0	11000	1200000	401018	5388.26	5	9.4629	333.479	3881.97	3276.65	50	20	143.178
1950	Discharge	3	0	1	11000	3100000	534621	8710.73	5	2.5	467.062	689.8	7801.12	264.793	20	151.577
1951	Discharge	2	0	1	11000	3200000	3200000	16100.8	82.4157	9.4629	155.209	1782.44	7329.21	815.016	20	216.544
1952	Discharge	4	0	0	169191	4000000	335961	14157	5	2.5	78.2979	3387.23	9327.55	313.548	20	247.941
1953	Missing chart	3	0	0
1954	Discharge	2	0	0	11000	1700000	168111	5213.23	5	12.4517	219.808	2537.37	4418.41	50	70.1856	134.772
1955	Discharge	2	3	1	2300000	7800000	1300000	27057.4	1316.25	1951.28	1350.62	420.742	30451.6	1498.23	194.71	1184.58	263.143	42971
1956	Discharge	6	2	0	195270	3700000	174598	27591.7	108.444	139.973	246.81	2016.17	24348.9	5700.27	20	1021.26
1957	Abscondment	2	0	0				1513.03					1837.58	50		89.3202
1958	Discharge	2	1	0	11000	2400000	193716	5563.67	37.6577	2.5	66.5473	3881.97	11136	302.282	20	185.13
1959	Discharge	5	0	1	44850.8	2500000	1100000	29791.2	26.2819	34.203	823.31	1019.6	18377.2	1164.91	1784.29	558.902
1960	Discharge	6	1	1	11000	2000000	100	6092.03	20.6167	2.5	579.711	431.509	8442.14	369.994	128.132	256.313
1961	Discharge	1	0	1	11000	5000000	236642	9409.97	62.842	6.92035	2016.92	2428.12	4248.85	354.924	395.223	113.723
1962	Discharge	4	2	1	250053	11000000	4300000	12622.6	47.9375	33.7632	528.062	1655.14	30472.9	980.034	63.1303	440.829
1963	Abscondment	5	0	0				1255.48					2391.11	156.439		117.829
1964	Discharge	2	0	0	11000	3100000	248543	5827.45	5	22.3882	149.118	41541.3	6637.05	249.827	74.3028	113.723
1965	Discharge	2	0	1	676093	6000000	1100000	11698.6	29.6888	10.7412	1888.48	793.391	9774.8	665.93	158.061	222.824
1966	Discharge	1	1	1	31080.8	6700000	1000000	24619.5	127.318	13.9535	5000	827.803	14060.3	742.308	480.235	350.553
1967	Discharge	6	2	0	11000	11000000	322137	11146.6	37.6577	24.784	1373.47	995.703	21316.4	1091.65	220.67	285.617
1968	Discharge	4	0	1	26321.8	8100000	855430	8150.22	36.0517	14.9504	191.975	13311.9	4475.37	284.069	95.1107	163.8	92.8245	2072
1969	Discharge	2	0	1	11000	4600000	373096	10390.1	5	26.858	863.447	3999.68	7208.61	612.571	265.249	346.36
1970	Discharge	4	0	0	26561.5	1400000	325619	9706.37	80.6853	129.703	296.792	35653.9	2323.83	242.35	100.244	164.167
1971	Discharge	2	1	1	151637	9500000	2100000	35116.7	153.749	13.7041	979.775	1964.41	8809.01	1326.24	756.741	449.083
1972	Discharge	1	2	1	514940	9200000	1100000	24826.2	1709.15	81.7355	2812.03	40	9144.97	1051.55	535.399	364.098
1973	Abscondment	2	0	0				1904.35					3054.38	151.538		171.109
1974	Discharge	7	0	0	584471	1400000	556937	19987.5	931.329	1567.17	1255.89	9335.95	17723	374.697	20	287.69
1975	Abscondment	5	1	0				1526.55					2949.46	50		153.262
1976	Discharge	4	0	0	198417	893169	406268	8894.51	16.9667	43.7611	196.223	2997.72	6499.43	170.134	20	319.317	162.83	16393.3
1977	Discharge	2	1	0	11000	2000000	200640	6577.53	5	2.5	239.776	1071.37	10418	317.168	127.796	155.246
1978	Discharge	4	0	1	283629	17000000	1800000	26038.9	389.149	52.3131	5000	484.191	26552.4	2197.12	5068.59	1202.5
1979	Discharge	2	0	0	58428.8	685090	463281	5820.85	15.2253	32.7892	140.524	17109.3	5225.46	196.179	20	223.537
1980	Discharge	3	0	0	23635.2	1100000	378835	5419.33	5	11.4512	49.637	2657.13	6181.28	191.518	20	132.995	50.427	1277.35
1981	Abscondment	5	0	1				1536.03					2075.55	176.132		151.037
1982	Discharge	3	3	0	95027.8	6500000	559266	19548.6	5	2.5	420.158	389.974	27243.5	466.179	72.3221	364.098
1983	Abscondment	10	2	0				3796.96					5549	220.896		452.328
1984	Discharge	6	2	0	141270	7800000	923032	20097.2	1295.55	63.7144	375.252	2173.97	14621	824.469	20	579.977
1985	Discharge	2	0	1	11000	4500000	25000	14513.8	17.3471	55.1601	743.416	42653.2	8055.45	407.822	162.853	199.474
1986	Abscondment	2	1	1				4282.57					3896	394.298		100.254
1987	Discharge	2	0	1	11000	2000000	25000	15169.2	21.0447	8.89947	221.713	246.269	7948.34	499.732	367.243	299.731
1988	Discharge	2	0	0	49142.7	1600000	391930	5712.83	5	26.2379	135.215	64533.9	3442.34	252.201	20	211.508
1989	Discharge	1	0	1	11000	13000000	526348	23944.9	411.034	44.5911	3649.61	2471.9	14538.1	1344.09	398.156	368.131
1990	Discharge	1	0	1	11000	2600000	609739	8093.53	5	8.22514	135.897	5142.14	7744.11	228.087	20	203.486
1991	Abscondment	15	0	0				5176.21					4579.94	551.388		222.871
1992	Abscondment	4	1	0				5486.79					12601.5	472.445		175.584
1993	Discharge	1	0	1	522742	11000000	2300000	65355.7	93.0122	100.552	5000	899.393	25814.7	1157.41	196.912	2309.43
1994	Discharge	6	1	0	11000	1800000	1200000	4622.14	5	2.5	45.4331	438.437	10458.8	576.157	20	163.8	67.7463	2695.26
1995	Discharge	19	1	0	131799	1300000	573177	15606.3	5	38.8997	136.579	39006	4910.4	228.087	20	343.953
1996	Discharge	19	1	0	66738.6	880956	207203	7551.72	5	22.9391	69.2514	21398.5	3680.12	50	20	191.447
1997	Death	0.0001	0	0	55844.3	3100000	671278	7965.11	508.863	2.5	99.9823	1416.5	26886.7	284.069	20	382.209	243.33	744.129
[truncated: 503 more rows]
